# Supplementary material for: Piezo1 regulates cholesterol biosynthesis to influence neural stem cell fate during brain development
Source: J Gen Physiol. 2022 Sep 7;154(10):e202213084. doi: 10.1085/jgp.202213084 (PMC9458470; doi:10.1085/jgp.202213084)
Supplement: Table S1 — contains 1 Differentially expressed genes in Piezo1 KO E10.5 brains compared to WT and an expanded list of canonical pathways with z-score of ±2 and IPA P value < 0.05 [file JGP_202213084_TableS1.xlsx]

## Sheet: Tab 1 - DEG
stable ID	baseMean	log2FoldChange	lfcSE	stat	pvalue	padj	gene_name	type	description
ENSMUSG00000031297	3474.44	6.98345	0.230875	30.2477	5.59126e-201	1.25328e-196	Slc7a3	protein_coding	solute carrier family 7 (cationic amino acid transporter, y+ system), member 3 [Source:MGI Symbol;Acc:MGI:1100521]
ENSMUSG00000106334	264.541	-5.69746	0.198825	-28.6556	1.36599e-180	1.53093e-176	Gm43549	lncRNA	predicted gene 43549 [Source:MGI Symbol;Acc:MGI:5663686]
ENSMUSG00000029752	14995.9	3.71977	0.155536	23.9158	2.10015e-126	1.56917e-122	Asns	protein_coding	asparagine synthetase [Source:MGI Symbol;Acc:MGI:1350929]
ENSMUSG00000027737	8956.93	5.35287	0.231673	23.1053	4.09973e-118	2.29739e-114	Slc7a11	protein_coding	solute carrier family 7 (cationic amino acid transporter, y+ system), member 11 [Source:MGI Symbol;Acc:MGI:1347355]
ENSMUSG00000040618	4371.73	3.75946	0.169876	22.1306	1.60456e-108	7.19326e-105	Pck2	protein_coding	phosphoenolpyruvate carboxykinase 2 (mitochondrial) [Source:MGI Symbol;Acc:MGI:1860456]
ENSMUSG00000027313	2456.75	7.75651	0.360735	21.502	1.49194e-102	5.57365e-99	Chac1	protein_coding	ChaC, cation transport regulator 1 [Source:MGI Symbol;Acc:MGI:1916315]
ENSMUSG00000025403	11259.8	2.93338	0.138355	21.2018	9.1875e-100	2.94197e-96	Shmt2	protein_coding	serine hydroxymethyltransferase 2 (mitochondrial) [Source:MGI Symbol;Acc:MGI:1277989]
ENSMUSG00000031490	3773.02	3.08677	0.146556	21.062	1.77357e-98	4.96933e-95	Eif4ebp1	protein_coding	eukaryotic translation initiation factor 4E binding protein 1 [Source:MGI Symbol;Acc:MGI:103267]
ENSMUSG00000028893	7788.34	4.60399	0.231052	19.9262	2.41141e-88	6.00576e-85	Sesn2	protein_coding	sestrin 2 [Source:MGI Symbol;Acc:MGI:2651874]
ENSMUSG00000031700	10142.4	3.13483	0.15789	19.8545	1.00719e-87	2.25761e-84	Gpt2	protein_coding	glutamic pyruvate transaminase (alanine aminotransferase) 2 [Source:MGI Symbol;Acc:MGI:1915391]
ENSMUSG00000041313	8944.62	3.95368	0.203856	19.3945	8.58186e-84	1.74875e-80	Slc7a1	protein_coding	solute carrier family 7 (cationic amino acid transporter, y+ system), member 1 [Source:MGI Symbol;Acc:MGI:88117]
ENSMUSG00000010755	7482.9	2.01297	0.108147	18.6132	2.51142e-77	4.69112e-74	Cars	protein_coding	cysteinyl-tRNA synthetase [Source:MGI Symbol;Acc:MGI:1351477]
ENSMUSG00000028542	1777.01	4.0225	0.22166	18.1472	1.35233e-73	2.33172e-70	Slc6a9	protein_coding	solute carrier family 6 (neurotransmitter transporter, glycine), member 9 [Source:MGI Symbol;Acc:MGI:95760]
ENSMUSG00000020788	172.193	2.3574	0.129976	18.1371	1.62343e-73	2.59923e-70	Atp2a3	protein_coding	ATPase, Ca++ transporting, ubiquitous [Source:MGI Symbol;Acc:MGI:1194503]
ENSMUSG00000040010	11771.5	3.16155	0.179666	17.5968	2.60574e-69	3.89385e-66	Slc7a5	protein_coding	solute carrier family 7 (cationic amino acid transporter, y+ system), member 5 [Source:MGI Symbol;Acc:MGI:1298205]
ENSMUSG00000048065	319.774	5.04442	0.290646	17.3559	1.78046e-67	2.49431e-64	Cyb5r2	protein_coding	cytochrome b5 reductase 2 [Source:MGI Symbol;Acc:MGI:2444415]
ENSMUSG00000028049	587.476	1.22252	0.0708748	17.249	1.13843e-66	1.50105e-63	Scamp3	protein_coding	secretory carrier membrane protein 3 [Source:MGI Symbol;Acc:MGI:1346346]
ENSMUSG00000025140	1835.27	2.5173	0.147961	17.0133	6.54294e-65	8.14778e-62	Pycr1	protein_coding	pyrroline-5-carboxylate reductase 1 [Source:MGI Symbol;Acc:MGI:2384795]
ENSMUSG00000057967	244.162	2.22232	0.13199	16.837	1.30715e-63	1.54209e-60	Fgf18	protein_coding	fibroblast growth factor 18 [Source:MGI Symbol;Acc:MGI:1277980]
ENSMUSG00000024640	20703.2	1.79445	0.1069	16.7862	3.07991e-63	3.45181e-60	Psat1	protein_coding	phosphoserine aminotransferase 1 [Source:MGI Symbol;Acc:MGI:2183441]
ENSMUSG00000025007	11890.6	1.87567	0.111762	16.7826	3.27089e-63	3.49128e-60	Aldh18a1	protein_coding	aldehyde dehydrogenase 18 family, member A1 [Source:MGI Symbol;Acc:MGI:1888908]
ENSMUSG00000034271	919.193	3.13754	0.190432	16.4759	5.47089e-61	5.57409e-58	Jdp2	protein_coding	Jun dimerization protein 2 [Source:MGI Symbol;Acc:MGI:1932093]
ENSMUSG00000001300	4770.22	1.24348	0.0756264	16.4424	9.50056e-61	9.25891e-58	Efnb2	protein_coding	ephrin B2 [Source:MGI Symbol;Acc:MGI:105097]
ENSMUSG00000020142	5366.98	2.72369	0.173389	15.7086	1.32164e-55	1.23436e-52	Slc1a4	protein_coding	solute carrier family 1 (glutamate/neutral amino acid transporter), member 4 [Source:MGI Symbol;Acc:MGI:2135601]
ENSMUSG00000028811	8382.61	1.78054	0.113602	15.6736	2.29259e-55	2.05554e-52	Yars	protein_coding	tyrosyl-tRNA synthetase [Source:MGI Symbol;Acc:MGI:2147627]
ENSMUSG00000003848	1351.16	0.952203	0.0623144	15.2806	1.02944e-52	8.87495e-50	Nob1	protein_coding	NIN1/RPN12 binding protein 1 homolog [Source:MGI Symbol;Acc:MGI:1914869]
ENSMUSG00000005667	8149.19	2.62603	0.176796	14.8534	6.61114e-50	5.48847e-47	Mthfd2	protein_coding	methylenetetrahydrofolate dehydrogenase (NAD+ dependent), methenyltetrahydrofolate cyclohydrolase [Source:MGI Symbol;Acc:MGI:1338850]
ENSMUSG00000030268	10828.1	1.34815	0.0909564	14.822	1.05633e-49	8.45628e-47	Bcat1	protein_coding	branched chain aminotransferase 1, cytosolic [Source:MGI Symbol;Acc:MGI:104861]
ENSMUSG00000040354	8789.3	1.57096	0.107599	14.6	2.80664e-48	2.16934e-45	Mars	protein_coding	methionine-tRNA synthetase [Source:MGI Symbol;Acc:MGI:1345633]
ENSMUSG00000020303	2442.54	4.47806	0.308784	14.5023	1.17238e-47	8.75961e-45	Stc2	protein_coding	stanniocalcin 2 [Source:MGI Symbol;Acc:MGI:1316731]
ENSMUSG00000024587	17529.9	1.75623	0.122469	14.3402	1.22666e-46	8.86951e-44	Nars	protein_coding	asparaginyl-tRNA synthetase [Source:MGI Symbol;Acc:MGI:1917473]
ENSMUSG00000032715	2586.16	6.47781	0.453368	14.2882	2.59261e-46	1.81604e-43	Trib3	protein_coding	tribbles pseudokinase 3 [Source:MGI Symbol;Acc:MGI:1345675]
ENSMUSG00000085912	159.749	4.18145	0.292868	14.2776	3.01952e-46	2.05098e-43	Trp53cor1	lncRNA	tumor protein p53 pathway corepressor 1 [Source:MGI Symbol;Acc:MGI:3801771]
ENSMUSG00000010095	9793.56	2.48002	0.175107	14.1629	1.5546e-45	1.02489e-42	Slc3a2	protein_coding	solute carrier family 3 (activators of dibasic and neutral amino acid transport), member 2 [Source:MGI Symbol;Acc:MGI:96955]
ENSMUSG00000001918	3504.95	1.78869	0.126542	14.1352	2.30472e-45	1.47601e-42	Slc1a5	protein_coding	solute carrier family 1 (neutral amino acid transporter), member 5 [Source:MGI Symbol;Acc:MGI:105305]
ENSMUSG00000037563	5831.5	3.91799	0.277533	14.1172	2.97502e-45	1.85236e-42	Rps16	protein_coding	ribosomal protein S16 [Source:MGI Symbol;Acc:MGI:98118]
ENSMUSG00000031026	2728.81	8.92423	0.633388	14.0897	4.39587e-45	2.66307e-42	Trim66	protein_coding	tripartite motif-containing 66 [Source:MGI Symbol;Acc:MGI:2152406]
ENSMUSG00000004668	467.177	5.07439	0.366683	13.8386	1.49011e-43	8.7897e-41	Abca13	protein_coding	ATP-binding cassette, sub-family A (ABC1), member 13 [Source:MGI Symbol;Acc:MGI:2388707]
ENSMUSG00000060419	83.7241	3.82744	0.278237	13.7561	4.6831e-43	2.69158e-40	Rps16-ps2	processed_pseudogene	ribosomal protein S16, pseudogene 2 [Source:MGI Symbol;Acc:MGI:3704259]
ENSMUSG00000043289	191.161	3.38602	0.247595	13.6756	1.41966e-42	7.95543e-40	Mei4	protein_coding	meiotic double-stranded break formation protein 4 [Source:MGI Symbol;Acc:MGI:1922283]
ENSMUSG00000053411	429.241	1.74192	0.128629	13.5422	8.81531e-42	4.8194e-39	Cbx7	protein_coding	chromobox 7 [Source:MGI Symbol;Acc:MGI:1196439]
ENSMUSG00000040263	1608.36	-0.814338	0.0602264	-13.5213	1.17119e-41	6.25051e-39	Klhdc4	protein_coding	kelch domain containing 4 [Source:MGI Symbol;Acc:MGI:2384569]
ENSMUSG00000033063	239.078	8.01751	0.594803	13.4793	2.07111e-41	1.07963e-38	Cntnap3	protein_coding	contactin associated protein-like 3 [Source:MGI Symbol;Acc:MGI:3588199]
ENSMUSG00000107108	108.634	4.66549	0.350135	13.3248	1.66001e-40	8.45662e-38	Gm9936	lncRNA	predicted gene 9936 [Source:MGI Symbol;Acc:MGI:3641854]
ENSMUSG00000023809	4800.69	1.45012	0.10938	13.2576	4.07945e-40	2.03202e-37	Rps6ka2	protein_coding	ribosomal protein S6 kinase, polypeptide 2 [Source:MGI Symbol;Acc:MGI:1342290]
ENSMUSG00000020256	4511.96	4.77704	0.360585	13.248	4.63193e-40	2.25706e-37	Aldh1l2	protein_coding	aldehyde dehydrogenase 1 family, member L2 [Source:MGI Symbol;Acc:MGI:2444680]
ENSMUSG00000029446	2525.88	2.20938	0.171113	12.9118	3.86038e-38	1.84107e-35	Psph	protein_coding	phosphoserine phosphatase [Source:MGI Symbol;Acc:MGI:97788]
ENSMUSG00000028838	210.889	6.02279	0.466718	12.9046	4.24269e-38	1.98125e-35	Extl1	protein_coding	exostoses (multiple)-like 1 [Source:MGI Symbol;Acc:MGI:1888742]
ENSMUSG00000053398	12335	1.28873	0.100414	12.8342	1.05515e-37	4.82676e-35	Phgdh	protein_coding	3-phosphoglycerate dehydrogenase [Source:MGI Symbol;Acc:MGI:1355330]
ENSMUSG00000106864	1962.65	0.613622	0.0487034	12.5992	2.13417e-36	9.5675e-34	Gtf3c2	protein_coding	general transcription factor IIIC, polypeptide 2, beta [Source:MGI Symbol;Acc:MGI:1919002]
ENSMUSG00000029777	20546.3	1.675	0.134365	12.4661	1.14288e-35	5.02305e-33	Gars	protein_coding	glycyl-tRNA synthetase [Source:MGI Symbol;Acc:MGI:2449057]
ENSMUSG00000024014	4751.79	1.67506	0.134582	12.4464	1.46261e-35	6.30469e-33	Pim1	protein_coding	proviral integration site 1 [Source:MGI Symbol;Acc:MGI:97584]
ENSMUSG00000034765	323.602	1.53316	0.123315	12.4329	1.73231e-35	7.32636e-33	Dusp5	protein_coding	dual specificity phosphatase 5 [Source:MGI Symbol;Acc:MGI:2685183]
ENSMUSG00000037851	12875.3	1.44597	0.119144	12.1363	6.77935e-34	2.81406e-31	Iars	protein_coding	isoleucine-tRNA synthetase [Source:MGI Symbol;Acc:MGI:2145219]
ENSMUSG00000033955	4132.17	1.51223	0.125069	12.0912	1.17622e-33	4.79363e-31	Tnks1bp1	protein_coding	tankyrase 1 binding protein 1 [Source:MGI Symbol;Acc:MGI:2446193]
ENSMUSG00000032849	1017.07	1.26717	0.104993	12.0691	1.53875e-33	6.15914e-31	Abcc4	protein_coding	ATP-binding cassette, sub-family C (CFTR/MRP), member 4 [Source:MGI Symbol;Acc:MGI:2443111]
ENSMUSG00000059246	757.919	1.37646	0.114956	11.9737	4.87741e-33	1.91802e-30	Foxb1	protein_coding	forkhead box B1 [Source:MGI Symbol;Acc:MGI:1927549]
ENSMUSG00000090958	264.104	1.61154	0.135893	11.8589	1.93419e-32	7.47499e-30	Lrrc32	protein_coding	leucine rich repeat containing 32 [Source:MGI Symbol;Acc:MGI:93882]
ENSMUSG00000024493	16467.5	1.87947	0.158978	11.8221	2.99923e-32	1.13945e-29	Lars	protein_coding	leucyl-tRNA synthetase [Source:MGI Symbol;Acc:MGI:1913808]
ENSMUSG00000013089	2212.02	1.65673	0.140198	11.8171	3.18476e-32	1.18977e-29	Etv5	protein_coding	ets variant 5 [Source:MGI Symbol;Acc:MGI:1096867]
ENSMUSG00000038539	4722.7	3.67359	0.311134	11.8071	3.58707e-32	1.3181e-29	Atf5	protein_coding	activating transcription factor 5 [Source:MGI Symbol;Acc:MGI:2141857]
ENSMUSG00000026628	1222.3	3.45917	0.293667	11.7792	4.99616e-32	1.80627e-29	Atf3	protein_coding	activating transcription factor 3 [Source:MGI Symbol;Acc:MGI:109384]
ENSMUSG00000031073	4251.68	2.26735	0.192829	11.7583	6.40084e-32	2.27738e-29	Fgf15	protein_coding	fibroblast growth factor 15 [Source:MGI Symbol;Acc:MGI:1096383]
ENSMUSG00000027276	7450.32	0.824116	0.0702545	11.7304	8.89926e-32	3.11683e-29	Jag1	protein_coding	jagged 1 [Source:MGI Symbol;Acc:MGI:1095416]
ENSMUSG00000031075	2539.86	1.19464	0.101905	11.7231	9.70956e-32	3.3483e-29	Ano1	protein_coding	anoctamin 1, calcium activated chloride channel [Source:MGI Symbol;Acc:MGI:2142149]
ENSMUSG00000035165	433.386	2.8043	0.239377	11.715	1.06804e-31	3.62729e-29	Kcne3	protein_coding	potassium voltage-gated channel, Isk-related subfamily, gene 3 [Source:MGI Symbol;Acc:MGI:1891124]
ENSMUSG00000000738	4112.69	1.14342	0.097674	11.7065	1.18016e-31	3.94826e-29	Spg7	protein_coding	SPG7, paraplegin matrix AAA peptidase subunit [Source:MGI Symbol;Acc:MGI:2385906]
ENSMUSG00000019261	1576.47	0.927425	0.0792622	11.7007	1.26357e-31	4.16513e-29	Map1s	protein_coding	microtubule-associated protein 1S [Source:MGI Symbol;Acc:MGI:2443304]
ENSMUSG00000020689	1040.08	1.66243	0.142199	11.6909	1.4195e-31	4.61131e-29	Itgb3	protein_coding	integrin beta 3 [Source:MGI Symbol;Acc:MGI:96612]
ENSMUSG00000028698	4614.04	-0.876598	0.0753391	-11.6354	2.72404e-31	8.72276e-29	Pik3r3	protein_coding	phosphoinositide-3-kinase regulatory subunit 3 [Source:MGI Symbol;Acc:MGI:109277]
ENSMUSG00000022241	12329.7	1.3889	0.11978	11.5955	4.34542e-31	1.37187e-28	Tars	protein_coding	threonyl-tRNA synthetase [Source:MGI Symbol;Acc:MGI:106314]
ENSMUSG00000068739	11844.6	1.30742	0.112891	11.5813	5.12724e-31	1.59621e-28	Sars	protein_coding	seryl-aminoacyl-tRNA synthetase [Source:MGI Symbol;Acc:MGI:102809]
ENSMUSG00000029135	249.775	1.57535	0.136682	11.5256	9.79986e-31	3.00909e-28	Fosl2	protein_coding	fos-like antigen 2 [Source:MGI Symbol;Acc:MGI:102858]
ENSMUSG00000035049	2760.26	1.06228	0.0922594	11.5141	1.12068e-30	3.39461e-28	Rrp12	protein_coding	ribosomal RNA processing 12 homolog (S. cerevisiae) [Source:MGI Symbol;Acc:MGI:2147437]
ENSMUSG00000032890	2926.5	2.29623	0.199576	11.5056	1.23693e-30	3.69677e-28	Rims3	protein_coding	regulating synaptic membrane exocytosis 3 [Source:MGI Symbol;Acc:MGI:2443331]
ENSMUSG00000031960	17833	1.43193	0.124576	11.4944	1.40728e-30	4.15056e-28	Aars	protein_coding	alanyl-tRNA synthetase [Source:MGI Symbol;Acc:MGI:2384560]
ENSMUSG00000020993	908.354	1.12088	0.0976766	11.4754	1.75336e-30	5.1041e-28	Trappc6b	protein_coding	trafficking protein particle complex 6B [Source:MGI Symbol;Acc:MGI:1925482]
ENSMUSG00000040717	8393.59	1.13024	0.0985364	11.4702	1.86154e-30	5.34953e-28	Il17rd	protein_coding	interleukin 17 receptor D [Source:MGI Symbol;Acc:MGI:2159727]
ENSMUSG00000086997	81.4173	4.34271	0.37956	11.4414	2.59589e-30	7.36543e-28	Gm12981	lncRNA	predicted gene 12981 [Source:MGI Symbol;Acc:MGI:3651528]
ENSMUSG00000028480	4216.24	1.76039	0.153967	11.4336	2.84235e-30	7.96392e-28	Glipr2	protein_coding	GLI pathogenesis-related 2 [Source:MGI Symbol;Acc:MGI:1917770]
ENSMUSG00000055980	7142.92	1.42894	0.125424	11.3929	4.53801e-30	1.2558e-27	Irs1	protein_coding	insulin receptor substrate 1 [Source:MGI Symbol;Acc:MGI:99454]
ENSMUSG00000020680	5011.62	1.6679	0.146839	11.3587	6.71319e-30	1.83508e-27	Taf15	protein_coding	TATA-box binding protein associated factor 15 [Source:MGI Symbol;Acc:MGI:1917689]
ENSMUSG00000007029	11843.2	0.977848	0.086266	11.3353	8.77714e-30	2.37036e-27	Vars	protein_coding	valyl-tRNA synthetase [Source:MGI Symbol;Acc:MGI:90675]
ENSMUSG00000034994	109116	0.748431	0.0661557	11.3132	1.12924e-29	3.01333e-27	Eef2	protein_coding	eukaryotic translation elongation factor 2 [Source:MGI Symbol;Acc:MGI:95288]
ENSMUSG00000040675	4435.65	1.34317	0.119222	11.2661	1.92945e-29	5.08807e-27	Mthfd1l	protein_coding	methylenetetrahydrofolate dehydrogenase (NADP+ dependent) 1-like [Source:MGI Symbol;Acc:MGI:1924836]
ENSMUSG00000031770	3101.55	2.00772	0.17903	11.2144	3.46452e-29	9.02992e-27	Herpud1	protein_coding	homocysteine-inducible, endoplasmic reticulum stress-inducible, ubiquitin-like domain member 1 [Source:MGI Symbol;Acc:MGI:1927406]
ENSMUSG00000028179	3213.52	3.22645	0.288113	11.1985	4.14503e-29	1.06794e-26	Cth	protein_coding	cystathionase (cystathionine gamma-lyase) [Source:MGI Symbol;Acc:MGI:1339968]
ENSMUSG00000021765	1361.59	1.43044	0.128202	11.1578	6.56304e-29	1.67171e-26	Fst	protein_coding	follistatin [Source:MGI Symbol;Acc:MGI:95586]
ENSMUSG00000000958	349.001	2.13068	0.191152	11.1465	7.44885e-29	1.87602e-26	Slc7a7	protein_coding	solute carrier family 7 (cationic amino acid transporter, y+ system), member 7 [Source:MGI Symbol;Acc:MGI:1337120]
ENSMUSG00000020472	2382.05	0.681896	0.0613354	11.1175	1.03117e-28	2.56818e-26	Zkscan17	protein_coding	zinc finger with KRAB and SCAN domains 17 [Source:MGI Symbol;Acc:MGI:2679270]
ENSMUSG00000075304	485.385	1.3305	0.120046	11.0833	1.51193e-28	3.72416e-26	Sp5	protein_coding	trans-acting transcription factor 5 [Source:MGI Symbol;Acc:MGI:1927715]
ENSMUSG00000024924	3732.66	2.36573	0.213885	11.0607	1.94487e-28	4.73851e-26	Vldlr	protein_coding	very low density lipoprotein receptor [Source:MGI Symbol;Acc:MGI:98935]
ENSMUSG00000023169	11946	1.40606	0.128269	10.9619	5.8285e-28	1.40479e-25	Slc38a1	protein_coding	solute carrier family 38, member 1 [Source:MGI Symbol;Acc:MGI:2145895]
ENSMUSG00000042406	14150.4	1.85184	0.169151	10.9479	6.80345e-28	1.62233e-25	Atf4	protein_coding	activating transcription factor 4 [Source:MGI Symbol;Acc:MGI:88096]
ENSMUSG00000027122	7071.64	1.84909	0.168937	10.9454	6.98787e-28	1.64877e-25	Arl14ep	protein_coding	ADP-ribosylation factor-like 14 effector protein [Source:MGI Symbol;Acc:MGI:1926020]
ENSMUSG00000042625	2403.92	1.07552	0.0984081	10.9292	8.36172e-28	1.95238e-25	Safb2	protein_coding	scaffold attachment factor B2 [Source:MGI Symbol;Acc:MGI:2146808]
ENSMUSG00000035504	100.453	1.52851	0.139941	10.9225	8.99593e-28	2.0788e-25	Reep6	protein_coding	receptor accessory protein 6 [Source:MGI Symbol;Acc:MGI:1917585]
ENSMUSG00000042379	255.972	1.96584	0.181577	10.8265	2.57906e-27	5.89894e-25	Esm1	protein_coding	endothelial cell-specific molecule 1 [Source:MGI Symbol;Acc:MGI:1918940]
ENSMUSG00000046607	358.172	3.73887	0.3456	10.8185	2.81371e-27	6.37064e-25	Hrk	protein_coding	harakiri, BCL2 interacting protein (contains only BH3 domain) [Source:MGI Symbol;Acc:MGI:1201608]
ENSMUSG00000055866	447.534	1.92052	0.178515	10.7583	5.41631e-27	1.21406e-24	Per2	protein_coding	period circadian clock 2 [Source:MGI Symbol;Acc:MGI:1195265]
ENSMUSG00000108053	302.823	2.58897	0.24068	10.7569	5.49897e-27	1.22039e-24	Gm43890	TEC	predicted gene, 43890 [Source:MGI Symbol;Acc:MGI:5690282]
ENSMUSG00000032300	846.056	1.47987	0.138419	10.6912	1.11908e-26	2.45922e-24	1700017B05Rik	protein_coding	RIKEN cDNA 1700017B05 gene [Source:MGI Symbol;Acc:MGI:1921461]
ENSMUSG00000028581	270.886	1.32747	0.124571	10.6563	1.63011e-26	3.54746e-24	Laptm5	protein_coding	lysosomal-associated protein transmembrane 5 [Source:MGI Symbol;Acc:MGI:108046]
ENSMUSG00000026288	279.266	1.10683	0.103946	10.6481	1.77921e-26	3.83471e-24	Inpp5d	protein_coding	inositol polyphosphate-5-phosphatase D [Source:MGI Symbol;Acc:MGI:107357]
ENSMUSG00000029062	2748.22	1.01435	0.0953832	10.6345	2.05916e-26	4.39581e-24	Cdk11b	protein_coding	cyclin-dependent kinase 11B [Source:MGI Symbol;Acc:MGI:88353]
ENSMUSG00000037169	6458.95	0.697758	0.0656332	10.6312	2.13401e-26	4.51263e-24	Mycn	protein_coding	v-myc avian myelocytomatosis viral related oncogene, neuroblastoma derived [Source:MGI Symbol;Acc:MGI:97357]
ENSMUSG00000031967	2970.86	0.476684	0.0449403	10.6071	2.763e-26	5.78809e-24	Afg3l1	protein_coding	AFG3-like AAA ATPase 1 [Source:MGI Symbol;Acc:MGI:1928277]
ENSMUSG00000034032	2326.84	0.758127	0.0718571	10.5505	5.05383e-26	1.0489e-23	Rpap1	protein_coding	RNA polymerase II associated protein 1 [Source:MGI Symbol;Acc:MGI:1916175]
ENSMUSG00000064325	627.269	2.24053	0.21257	10.5402	5.63875e-26	1.15957e-23	Hhip	protein_coding	Hedgehog-interacting protein [Source:MGI Symbol;Acc:MGI:1341847]
ENSMUSG00000046785	4867.57	-0.453706	0.0430527	-10.5384	5.74797e-26	1.17128e-23	Epm2aip1	protein_coding	EPM2A (laforin) interacting protein 1 [Source:MGI Symbol;Acc:MGI:1925031]
ENSMUSG00000002289	377.926	-0.912053	0.0867154	-10.5178	7.15438e-26	1.44473e-23	Angptl4	protein_coding	angiopoietin-like 4 [Source:MGI Symbol;Acc:MGI:1888999]
ENSMUSG00000030232	5348.69	0.762982	0.0727814	10.4832	1.0319e-25	2.06518e-23	Aebp2	protein_coding	AE binding protein 2 [Source:MGI Symbol;Acc:MGI:1338038]
ENSMUSG00000000628	4081.82	0.89164	0.0850972	10.4779	1.0913e-25	2.16474e-23	Hk2	protein_coding	hexokinase 2 [Source:MGI Symbol;Acc:MGI:1315197]
ENSMUSG00000041375	1770.03	1.16126	0.111036	10.4584	1.34053e-25	2.63579e-23	Ccdc9	protein_coding	coiled-coil domain containing 9 [Source:MGI Symbol;Acc:MGI:1921443]
ENSMUSG00000059552	2355.86	1.41994	0.135813	10.4551	1.38808e-25	2.70554e-23	Trp53	protein_coding	transformation related protein 53 [Source:MGI Symbol;Acc:MGI:98834]
ENSMUSG00000021203	1330.71	1.9481	0.186372	10.4527	1.42374e-25	2.75113e-23	Otub2	protein_coding	OTU domain, ubiquitin aldehyde binding 2 [Source:MGI Symbol;Acc:MGI:1915399]
ENSMUSG00000004846	1817.72	0.857831	0.0821163	10.4465	1.51957e-25	2.9112e-23	Plod3	protein_coding	procollagen-lysine, 2-oxoglutarate 5-dioxygenase 3 [Source:MGI Symbol;Acc:MGI:1347008]
ENSMUSG00000005611	147.455	1.46965	0.140701	10.4452	1.54094e-25	2.92714e-23	Mrvi1	protein_coding	MRV integration site 1 [Source:MGI Symbol;Acc:MGI:1338023]
ENSMUSG00000022604	2784.96	0.31381	0.0300791	10.4328	1.75571e-25	3.30708e-23	Cep97	protein_coding	centrosomal protein 97 [Source:MGI Symbol;Acc:MGI:1921451]
ENSMUSG00000018481	8409.17	0.649915	0.0624947	10.3995	2.49205e-25	4.61647e-23	Appbp2	protein_coding	amyloid beta precursor protein (cytoplasmic tail) binding protein 2 [Source:MGI Symbol;Acc:MGI:1914134]
ENSMUSG00000050106	71.3574	1.72448	0.165821	10.3996	2.48914e-25	4.61647e-23	Tmc8	protein_coding	transmembrane channel-like gene family 8 [Source:MGI Symbol;Acc:MGI:2669037]
ENSMUSG00000042372	349.494	1.3316	0.128086	10.3962	2.58123e-25	4.74249e-23	Dmrt3	protein_coding	doublesex and mab-3 related transcription factor 3 [Source:MGI Symbol;Acc:MGI:2449470]
ENSMUSG00000005413	825.79	1.52432	0.1467	10.3907	2.73215e-25	4.97895e-23	Hmox1	protein_coding	heme oxygenase 1 [Source:MGI Symbol;Acc:MGI:96163]
ENSMUSG00000018932	727.528	1.00333	0.0965798	10.3886	2.79324e-25	5.04923e-23	Map2k3	protein_coding	mitogen-activated protein kinase kinase 3 [Source:MGI Symbol;Acc:MGI:1346868]
ENSMUSG00000033909	2103.61	1.69044	0.164253	10.2917	7.68121e-25	1.3774e-22	Usp36	protein_coding	ubiquitin specific peptidase 36 [Source:MGI Symbol;Acc:MGI:1919594]
ENSMUSG00000025024	1776.97	0.914991	0.0893778	10.2373	1.3489e-24	2.39966e-22	Smndc1	protein_coding	survival motor neuron domain containing 1 [Source:MGI Symbol;Acc:MGI:1923729]
ENSMUSG00000021613	3159.84	0.858653	0.0839027	10.2339	1.39755e-24	2.46662e-22	Hapln1	protein_coding	hyaluronan and proteoglycan link protein 1 [Source:MGI Symbol;Acc:MGI:1337006]
ENSMUSG00000054136	127.698	9.16879	0.89671	10.2249	1.53356e-24	2.68553e-22	Adm2	protein_coding	adrenomedullin 2 [Source:MGI Symbol;Acc:MGI:2675256]
ENSMUSG00000032998	2128.68	0.75738	0.0743538	10.1862	2.28594e-24	3.97204e-22	Foxj3	protein_coding	forkhead box J3 [Source:MGI Symbol;Acc:MGI:2443432]
ENSMUSG00000058486	921.367	0.557735	0.0548774	10.1633	2.89161e-24	4.98581e-22	Wdr91	protein_coding	WD repeat domain 91 [Source:MGI Symbol;Acc:MGI:2141558]
ENSMUSG00000041703	1992.87	1.1175	0.11017	10.1434	3.54428e-24	6.0645e-22	Zic5	protein_coding	zinc finger protein of the cerebellum 5 [Source:MGI Symbol;Acc:MGI:1929518]
ENSMUSG00000034664	576.849	1.49609	0.147525	10.1413	3.62207e-24	6.15065e-22	Itga2b	protein_coding	integrin alpha 2b [Source:MGI Symbol;Acc:MGI:96601]
ENSMUSG00000020669	301.001	0.809379	0.0799216	10.1272	4.18625e-24	7.05525e-22	Sh3yl1	protein_coding	Sh3 domain YSC-like 1 [Source:MGI Symbol;Acc:MGI:1346118]
ENSMUSG00000037447	349.182	2.52028	0.249739	10.0916	6.0166e-24	1.00643e-21	Arid5a	protein_coding	AT rich interactive domain 5A (MRF1-like) [Source:MGI Symbol;Acc:MGI:2443039]
ENSMUSG00000023951	5949.1	1.7898	0.177577	10.079	6.83963e-24	1.13563e-21	Vegfa	protein_coding	vascular endothelial growth factor A [Source:MGI Symbol;Acc:MGI:103178]
ENSMUSG00000031555	2475.83	0.673938	0.0668898	10.0754	7.10048e-24	1.17027e-21	Adam9	protein_coding	a disintegrin and metallopeptidase domain 9 (meltrin gamma) [Source:MGI Symbol;Acc:MGI:105376]
ENSMUSG00000015748	2037.01	0.849831	0.0844435	10.0639	7.97773e-24	1.30526e-21	Prpf3	protein_coding	pre-mRNA processing factor 3 [Source:MGI Symbol;Acc:MGI:1918017]
ENSMUSG00000027889	2337.9	0.696167	0.0693044	10.0451	9.65798e-24	1.56409e-21	Ampd2	protein_coding	adenosine monophosphate deaminase 2 [Source:MGI Symbol;Acc:MGI:88016]
ENSMUSG00000029544	231.237	2.49299	0.248191	10.0446	9.69922e-24	1.56409e-21	Cabp1	protein_coding	calcium binding protein 1 [Source:MGI Symbol;Acc:MGI:1352750]
ENSMUSG00000019843	3928.24	1.21329	0.121068	10.0216	1.22523e-23	1.96167e-21	Fyn	protein_coding	Fyn proto-oncogene [Source:MGI Symbol;Acc:MGI:95602]
ENSMUSG00000024427	590.368	2.16309	0.216324	9.9993	1.53472e-23	2.43977e-21	Spry4	protein_coding	sprouty RTK signaling antagonist 4 [Source:MGI Symbol;Acc:MGI:1345144]
ENSMUSG00000028010	1098.51	1.19888	0.12023	9.97155	2.03032e-23	3.20491e-21	Gar1	protein_coding	GAR1 ribonucleoprotein [Source:MGI Symbol;Acc:MGI:1930948]
ENSMUSG00000002699	124.996	1.32242	0.13303	9.94076	2.76701e-23	4.33725e-21	Lcp2	protein_coding	lymphocyte cytosolic protein 2 [Source:MGI Symbol;Acc:MGI:1321402]
ENSMUSG00000055633	238.317	1.07824	0.108514	9.9364	2.89082e-23	4.49985e-21	Zfp580	protein_coding	zinc finger protein 580 [Source:MGI Symbol;Acc:MGI:1916242]
ENSMUSG00000011263	358.293	1.20592	0.121492	9.92587	3.21277e-23	4.9665e-21	Exoc3l2	protein_coding	exocyst complex component 3-like 2 [Source:MGI Symbol;Acc:MGI:1921713]
ENSMUSG00000049321	1100.18	-0.846597	0.0853147	-9.92322	3.29923e-23	5.06522e-21	Zfp2	protein_coding	zinc finger protein 2 [Source:MGI Symbol;Acc:MGI:99167]
ENSMUSG00000003402	4554.78	0.54708	0.0552678	9.89871	4.21666e-23	6.42969e-21	Prkcsh	protein_coding	protein kinase C substrate 80K-H [Source:MGI Symbol;Acc:MGI:107877]
ENSMUSG00000022148	74.4158	1.56941	0.158571	9.8972	4.2808e-23	6.48339e-21	Fyb	protein_coding	FYN binding protein [Source:MGI Symbol;Acc:MGI:1346327]
ENSMUSG00000031029	7211.08	0.538472	0.0548831	9.81124	1.00721e-22	1.51521e-20	Eif3f	protein_coding	eukaryotic translation initiation factor 3, subunit F [Source:MGI Symbol;Acc:MGI:1913335]
ENSMUSG00000035172	436.107	1.73346	0.176703	9.80999	1.01977e-22	1.52388e-20	Plekhh3	protein_coding	pleckstrin homology domain containing, family H (with MyTH4 domain) member 3 [Source:MGI Symbol;Acc:MGI:2384950]
ENSMUSG00000072889	2031.42	0.811606	0.0829422	9.78519	1.30346e-22	1.9349e-20	Nfxl1	protein_coding	nuclear transcription factor, X-box binding-like 1 [Source:MGI Symbol;Acc:MGI:1923646]
ENSMUSG00000034175	680.014	0.567925	0.0580476	9.78377	1.32189e-22	1.94935e-20	Rhbdd3	protein_coding	rhomboid domain containing 3 [Source:MGI Symbol;Acc:MGI:2444684]
ENSMUSG00000026708	1286.44	-0.908395	0.0928736	-9.78098	1.35892e-22	1.99087e-20	Cenpl	protein_coding	centromere protein L [Source:MGI Symbol;Acc:MGI:1917704]
ENSMUSG00000060336	482.411	-0.737439	0.0754266	-9.77691	1.41469e-22	2.04583e-20	Zfp937	protein_coding	zinc finger protein 937 [Source:MGI Symbol;Acc:MGI:3644476]
ENSMUSG00000047953	70.9588	1.92948	0.19735	9.77693	1.41432e-22	2.04583e-20	Gp5	protein_coding	glycoprotein 5 (platelet) [Source:MGI Symbol;Acc:MGI:1096363]
ENSMUSG00000021680	79.3536	2.53569	0.260086	9.74944	1.85496e-22	2.66531e-20	Crhbp	protein_coding	corticotropin releasing hormone binding protein [Source:MGI Symbol;Acc:MGI:88497]
ENSMUSG00000030103	145.346	1.86132	0.191046	9.74281	1.97999e-22	2.82309e-20	Bhlhe40	protein_coding	basic helix-loop-helix family, member e40 [Source:MGI Symbol;Acc:MGI:1097714]
ENSMUSG00000074052	51.3756	2.35799	0.242037	9.7423	1.98995e-22	2.82309e-20	BC048644	lncRNA	cDNA sequence BC048644 [Source:MGI Symbol;Acc:MGI:3039566]
ENSMUSG00000025949	4543.08	-0.377309	0.0387456	-9.73811	2.0738e-22	2.92354e-20	Pikfyve	protein_coding	phosphoinositide kinase, FYVE type zinc finger containing [Source:MGI Symbol;Acc:MGI:1335106]
ENSMUSG00000034881	99.4458	1.78835	0.184172	9.71021	2.72786e-22	3.82157e-20	Tbxa2r	protein_coding	thromboxane A2 receptor [Source:MGI Symbol;Acc:MGI:98496]
ENSMUSG00000035569	15588.4	1.25492	0.129778	9.66979	4.05207e-22	5.64144e-20	Ankrd11	protein_coding	ankyrin repeat domain 11 [Source:MGI Symbol;Acc:MGI:1924337]
ENSMUSG00000030047	102.25	1.10472	0.114357	9.66025	4.4476e-22	6.15389e-20	Arhgap25	protein_coding	Rho GTPase activating protein 25 [Source:MGI Symbol;Acc:MGI:2443687]
ENSMUSG00000025793	2123.19	0.877551	0.0909692	9.64669	5.07695e-22	6.98159e-20	Hgs	protein_coding	HGF-regulated tyrosine kinase substrate [Source:MGI Symbol;Acc:MGI:104681]
ENSMUSG00000024127	1829.56	0.619047	0.0642066	9.64148	5.34106e-22	7.3e-20	Prepl	protein_coding	prolyl endopeptidase-like [Source:MGI Symbol;Acc:MGI:2441932]
ENSMUSG00000037017	3518.43	-0.616229	0.0642122	-9.59676	8.24991e-22	1.12074e-19	Zscan21	protein_coding	zinc finger and SCAN domain containing 21 [Source:MGI Symbol;Acc:MGI:99182]
ENSMUSG00000068040	2349.02	0.583107	0.0609175	9.57207	1.04784e-21	1.41489e-19	Tm9sf4	protein_coding	transmembrane 9 superfamily protein member 4 [Source:MGI Symbol;Acc:MGI:2139220]
ENSMUSG00000037242	20384.9	1.12605	0.117659	9.57043	1.06458e-21	1.4289e-19	Clic4	protein_coding	chloride intracellular channel 4 (mitochondrial) [Source:MGI Symbol;Acc:MGI:1352754]
ENSMUSG00000036894	1420.78	0.796565	0.0832781	9.56511	1.12078e-21	1.49537e-19	Rap2b	protein_coding	RAP2B, member of RAS oncogene family [Source:MGI Symbol;Acc:MGI:1921262]
ENSMUSG00000080268	1209.65	-0.745097	0.0780346	-9.54829	1.31855e-21	1.74884e-19	Brms1	protein_coding	breast cancer metastasis-suppressor 1 [Source:MGI Symbol;Acc:MGI:2388804]
ENSMUSG00000034667	15124.8	1.51753	0.159001	9.54413	1.37248e-21	1.80966e-19	Xpot	protein_coding	exportin, tRNA (nuclear export receptor for tRNAs) [Source:MGI Symbol;Acc:MGI:1920442]
ENSMUSG00000032531	5810.55	0.997649	0.104712	9.52759	1.6097e-21	2.11003e-19	Amotl2	protein_coding	angiomotin-like 2 [Source:MGI Symbol;Acc:MGI:1929286]
ENSMUSG00000032740	7725.06	-0.317855	0.0333669	-9.52607	1.63345e-21	2.12871e-19	Ccdc88a	protein_coding	coiled coil domain containing 88A [Source:MGI Symbol;Acc:MGI:1925177]
ENSMUSG00000021196	1193.02	1.39337	0.146399	9.51765	1.77141e-21	2.29516e-19	Pfkp	protein_coding	phosphofructokinase, platelet [Source:MGI Symbol;Acc:MGI:1891833]
ENSMUSG00000066149	2574	-0.720069	0.0757216	-9.50943	1.91714e-21	2.4697e-19	Cdc26	protein_coding	cell division cycle 26 [Source:MGI Symbol;Acc:MGI:1913690]
ENSMUSG00000068742	1342.36	0.90719	0.0955672	9.49269	2.25156e-21	2.88393e-19	Cry2	protein_coding	cryptochrome 2 (photolyase-like) [Source:MGI Symbol;Acc:MGI:1270859]
ENSMUSG00000061024	2812.97	1.78216	0.187992	9.47995	2.54398e-21	3.23996e-19	Rrs1	protein_coding	ribosome biogenesis regulator 1 [Source:MGI Symbol;Acc:MGI:1929721]
ENSMUSG00000019978	3076	0.910246	0.0960742	9.47441	2.68282e-21	3.39748e-19	Epb41l2	protein_coding	erythrocyte membrane protein band 4.1 like 2 [Source:MGI Symbol;Acc:MGI:103009]
ENSMUSG00000104155	203.097	1.0654	0.112604	9.46151	3.03517e-21	3.8221e-19	Gm38103	TEC	predicted gene, 38103 [Source:MGI Symbol;Acc:MGI:5611331]
ENSMUSG00000000753	1728.64	1.79846	0.190297	9.45081	3.3623e-21	4.21039e-19	Serpinf1	protein_coding	serine (or cysteine) peptidase inhibitor, clade F, member 1 [Source:MGI Symbol;Acc:MGI:108080]
ENSMUSG00000036432	695.801	1.69967	0.179975	9.44393	3.59054e-21	4.47121e-19	Siah2	protein_coding	siah E3 ubiquitin protein ligase 2 [Source:MGI Symbol;Acc:MGI:108062]
ENSMUSG00000023328	87.2498	1.35643	0.143794	9.43317	3.97866e-21	4.92716e-19	Ache	protein_coding	acetylcholinesterase [Source:MGI Symbol;Acc:MGI:87876]
ENSMUSG00000028911	3580.29	0.698327	0.0740828	9.42631	4.2479e-21	5.23168e-19	Srsf4	protein_coding	serine/arginine-rich splicing factor 4 [Source:MGI Symbol;Acc:MGI:1890577]
ENSMUSG00000028552	5469.43	1.29976	0.137898	9.42557	4.27792e-21	5.23987e-19	Eps15	protein_coding	epidermal growth factor receptor pathway substrate 15 [Source:MGI Symbol;Acc:MGI:104583]
ENSMUSG00000029009	4801.2	1.33141	0.141337	9.42006	4.50825e-21	5.49198e-19	Mthfr	protein_coding	methylenetetrahydrofolate reductase [Source:MGI Symbol;Acc:MGI:106639]
ENSMUSG00000046352	77.3565	3.01601	0.321074	9.39352	5.80287e-21	7.03089e-19	Gjb2	protein_coding	gap junction protein, beta 2 [Source:MGI Symbol;Acc:MGI:95720]
ENSMUSG00000040850	14848.6	-0.44082	0.0470011	-9.37892	6.66526e-21	8.03235e-19	Psme4	protein_coding	proteasome (prosome, macropain) activator subunit 4 [Source:MGI Symbol;Acc:MGI:2143994]
ENSMUSG00000029060	1923.11	1.17497	0.125341	9.37419	6.97084e-21	8.35569e-19	Mib2	protein_coding	mindbomb E3 ubiquitin protein ligase 2 [Source:MGI Symbol;Acc:MGI:2679684]
ENSMUSG00000029203	4570.49	0.504684	0.0538784	9.3671	7.45541e-21	8.88899e-19	Ube2k	protein_coding	ubiquitin-conjugating enzyme E2K [Source:MGI Symbol;Acc:MGI:1858216]
ENSMUSG00000042870	375.275	0.880212	0.093998	9.36416	7.66595e-21	9.09165e-19	Tom1	protein_coding	target of myb1 trafficking protein [Source:MGI Symbol;Acc:MGI:1338026]
ENSMUSG00000000320	103.667	1.52553	0.162979	9.36028	7.95267e-21	9.38206e-19	Alox12	protein_coding	arachidonate 12-lipoxygenase [Source:MGI Symbol;Acc:MGI:87998]
ENSMUSG00000001962	970.246	0.777221	0.0831205	9.35053	8.72076e-21	1.02343e-18	Fam50a	protein_coding	family with sequence similarity 50, member A [Source:MGI Symbol;Acc:MGI:1351626]
ENSMUSG00000048482	373.993	1.9643	0.210189	9.34536	9.15749e-21	1.06909e-18	Bdnf	protein_coding	brain derived neurotrophic factor [Source:MGI Symbol;Acc:MGI:88145]
ENSMUSG00000022797	9552.31	-1.08561	0.116233	-9.33987	9.645e-21	1.12017e-18	Tfrc	protein_coding	transferrin receptor [Source:MGI Symbol;Acc:MGI:98822]
ENSMUSG00000061778	1063.73	-0.653798	0.0700191	-9.33742	9.87111e-21	1.14052e-18	Mospd2	protein_coding	motile sperm domain containing 2 [Source:MGI Symbol;Acc:MGI:1924013]
ENSMUSG00000048747	137.387	-2.06834	0.221585	-9.33427	1.01686e-20	1.16702e-18	E130114P18Rik	protein_coding	RIKEN cDNA E130114P18 gene [Source:MGI Symbol;Acc:MGI:2442873]
ENSMUSG00000026239	1088.58	-0.813686	0.0871753	-9.3339	1.02046e-20	1.16702e-18	Pde6d	protein_coding	phosphodiesterase 6D, cGMP-specific, rod, delta [Source:MGI Symbol;Acc:MGI:1270843]
ENSMUSG00000033904	5495.76	0.679574	0.0728397	9.32973	1.06139e-20	1.20767e-18	Ccp110	protein_coding	centriolar coiled coil protein 110 [Source:MGI Symbol;Acc:MGI:2141942]
ENSMUSG00000056501	708.187	4.57543	0.490462	9.32881	1.07066e-20	1.21206e-18	Cebpb	protein_coding	CCAAT/enhancer binding protein (C/EBP), beta [Source:MGI Symbol;Acc:MGI:88373]
ENSMUSG00000046962	1823.69	1.00122	0.107435	9.31929	1.17121e-20	1.31923e-18	Zbtb21	protein_coding	zinc finger and BTB domain containing 21 [Source:MGI Symbol;Acc:MGI:1927240]
ENSMUSG00000002486	945.447	0.683487	0.0733571	9.31726	1.19386e-20	1.33801e-18	Tchp	protein_coding	trichoplein, keratin filament binding [Source:MGI Symbol;Acc:MGI:1925082]
ENSMUSG00000082691	951.535	-0.906084	0.0972588	-9.31621	1.20567e-20	1.34453e-18	Dynlt1-ps1	processed_pseudogene	dynein light chain Tctex-type 1, pseuodogene 1 [Source:MGI Symbol;Acc:MGI:3642625]
ENSMUSG00000020027	597.737	-0.605306	0.0650161	-9.3101	1.27707e-20	1.4171e-18	Socs2	protein_coding	suppressor of cytokine signaling 2 [Source:MGI Symbol;Acc:MGI:1201787]
ENSMUSG00000039994	4202.5	0.786767	0.0846	9.29984	1.4066e-20	1.55315e-18	Timeless	protein_coding	timeless circadian clock 1 [Source:MGI Symbol;Acc:MGI:1321393]
ENSMUSG00000024442	2387.23	0.45692	0.0491541	9.29566	1.4629e-20	1.6074e-18	Dele1	protein_coding	DAP3 binding cell death enhancer 1 [Source:MGI Symbol;Acc:MGI:1914089]
ENSMUSG00000039512	3951.46	1.04006	0.111926	9.29237	1.50887e-20	1.64982e-18	Uhrf1bp1	protein_coding	UHRF1 (ICBP90) binding protein 1 [Source:MGI Symbol;Acc:MGI:3041238]
ENSMUSG00000031506	222.238	1.42527	0.153496	9.28538	1.61138e-20	1.75335e-18	Ptpn7	protein_coding	protein tyrosine phosphatase, non-receptor type 7 [Source:MGI Symbol;Acc:MGI:2156893]
ENSMUSG00000042988	196.772	1.26518	0.13632	9.28097	1.67945e-20	1.81859e-18	Notum	protein_coding	notum palmitoleoyl-protein carboxylesterase [Source:MGI Symbol;Acc:MGI:1924833]
ENSMUSG00000034457	633.043	1.70582	0.184467	9.24731	2.30219e-20	2.48094e-18	Eda2r	protein_coding	ectodysplasin A2 receptor [Source:MGI Symbol;Acc:MGI:2442860]
ENSMUSG00000047443	92.3227	1.3936	0.150788	9.24209	2.41739e-20	2.59262e-18	Erfe	protein_coding	erythroferrone [Source:MGI Symbol;Acc:MGI:3606476]
ENSMUSG00000060181	1134.5	1.06541	0.115381	9.23387	2.61024e-20	2.78612e-18	Slc35e3	protein_coding	solute carrier family 35, member E3 [Source:MGI Symbol;Acc:MGI:2448489]
ENSMUSG00000011306	1339.23	0.784211	0.0850878	9.21648	3.06999e-20	3.26132e-18	Sugp1	protein_coding	SURP and G patch domain containing 1 [Source:MGI Symbol;Acc:MGI:1917866]
ENSMUSG00000058669	457.493	0.917704	0.0996671	9.2077	3.33201e-20	3.52297e-18	Nkx2-9	protein_coding	NK2 homeobox 9 [Source:MGI Symbol;Acc:MGI:1270158]
ENSMUSG00000052726	540.866	1.48346	0.161344	9.19437	3.77202e-20	3.96948e-18	Kcnt2	protein_coding	potassium channel, subfamily T, member 2 [Source:MGI Symbol;Acc:MGI:3036273]
ENSMUSG00000009350	107.443	2.21348	0.240886	9.18892	3.96805e-20	4.15625e-18	Mpo	protein_coding	myeloperoxidase [Source:MGI Symbol;Acc:MGI:97137]
ENSMUSG00000029648	1864.67	1.19389	0.129937	9.18822	3.99408e-20	4.16406e-18	Flt1	protein_coding	FMS-like tyrosine kinase 1 [Source:MGI Symbol;Acc:MGI:95558]
ENSMUSG00000035095	1101.9	1.47099	0.160186	9.183	4.19263e-20	4.35082e-18	Fam167a	protein_coding	family with sequence similarity 167, member A [Source:MGI Symbol;Acc:MGI:3606565]
ENSMUSG00000028830	1797.84	1.11325	0.121285	9.17875	4.3611e-20	4.5048e-18	AU040320	protein_coding	expressed sequence AU040320 [Source:MGI Symbol;Acc:MGI:2140475]
ENSMUSG00000024965	446.535	1.10382	0.120466	9.1629	5.05205e-20	5.19457e-18	Fermt3	protein_coding	fermitin family member 3 [Source:MGI Symbol;Acc:MGI:2147790]
ENSMUSG00000032123	725.103	0.971242	0.106185	9.14666	5.87216e-20	6.01025e-18	Dpagt1	protein_coding	dolichyl-phosphate (UDP-N-acetylglucosamine) acetylglucosaminephosphotransferase 1 (GlcNAc-1-P transferase) [Source:MGI Symbol;Acc:MGI:1196396]
ENSMUSG00000071757	1049.61	1.39286	0.152315	9.14458	5.9863e-20	6.09923e-18	Zhx2	protein_coding	zinc fingers and homeoboxes 2 [Source:MGI Symbol;Acc:MGI:2683087]
ENSMUSG00000028370	3476.45	1.53126	0.167568	9.13813	6.35396e-20	6.44453e-18	Pappa	protein_coding	pregnancy-associated plasma protein A [Source:MGI Symbol;Acc:MGI:97479]
ENSMUSG00000025246	7919.19	0.594941	0.065119	9.13622	6.46746e-20	6.53009e-18	Tbl1x	protein_coding	transducin (beta)-like 1 X-linked [Source:MGI Symbol;Acc:MGI:1336172]
ENSMUSG00000042608	2841.09	1.21128	0.132622	9.13329	6.64458e-20	6.67884e-18	Stk40	protein_coding	serine/threonine kinase 40 [Source:MGI Symbol;Acc:MGI:1921428]
ENSMUSG00000014030	2652.71	1.77268	0.194188	9.12867	6.93428e-20	6.93892e-18	Pax5	protein_coding	paired box 5 [Source:MGI Symbol;Acc:MGI:97489]
ENSMUSG00000048281	248.296	1.55326	0.170362	9.11742	7.69373e-20	7.66466e-18	Dleu7	protein_coding	deleted in lymphocytic leukemia, 7 [Source:MGI Symbol;Acc:MGI:2447771]
ENSMUSG00000000787	37599.9	0.803901	0.0882165	9.11283	8.02639e-20	7.96068e-18	Ddx3x	protein_coding	DEAD/H (Asp-Glu-Ala-Asp/His) box polypeptide 3, X-linked [Source:MGI Symbol;Acc:MGI:103064]
ENSMUSG00000042606	2540.84	1.02511	0.112687	9.09696	9.28978e-20	9.17314e-18	Hirip3	protein_coding	HIRA interacting protein 3 [Source:MGI Symbol;Acc:MGI:2142364]
ENSMUSG00000032946	244.9	1.16624	0.128228	9.09503	9.45577e-20	9.2961e-18	Rasgrp2	protein_coding	RAS, guanyl releasing protein 2 [Source:MGI Symbol;Acc:MGI:1333849]
ENSMUSG00000021485	469.447	-1.15583	0.127292	-9.08017	1.08403e-19	1.06108e-17	Mxd3	protein_coding	Max dimerization protein 3 [Source:MGI Symbol;Acc:MGI:104987]
ENSMUSG00000050022	86.444	1.68573	0.185667	9.07936	1.0921e-19	1.06433e-17	Amz1	protein_coding	archaelysin family metallopeptidase 1 [Source:MGI Symbol;Acc:MGI:2442258]
ENSMUSG00000021281	299.172	1.61206	0.177619	9.07597	1.12668e-19	1.09327e-17	Tnfaip2	protein_coding	tumor necrosis factor, alpha-induced protein 2 [Source:MGI Symbol;Acc:MGI:104960]
ENSMUSG00000049577	493.565	0.938212	0.103426	9.07131	1.17596e-19	1.13129e-17	Zfpm1	protein_coding	zinc finger protein, multitype 1 [Source:MGI Symbol;Acc:MGI:1095400]
ENSMUSG00000023883	9864.9	1.66011	0.183002	9.07157	1.1731e-19	1.13129e-17	Phf10	protein_coding	PHD finger protein 10 [Source:MGI Symbol;Acc:MGI:1919307]
ENSMUSG00000074182	958.796	0.949336	0.104826	9.05633	1.34916e-19	1.29236e-17	Znhit6	protein_coding	zinc finger, HIT type 6 [Source:MGI Symbol;Acc:MGI:1916996]
ENSMUSG00000040152	6378.72	1.13411	0.125254	9.05451	1.37178e-19	1.30844e-17	Thbs1	protein_coding	thrombospondin 1 [Source:MGI Symbol;Acc:MGI:98737]
ENSMUSG00000005045	101.227	1.65597	0.182937	9.05215	1.40184e-19	1.33145e-17	Chd5	protein_coding	chromodomain helicase DNA binding protein 5 [Source:MGI Symbol;Acc:MGI:3036258]
ENSMUSG00000029311	220.767	-1.08977	0.12058	-9.03766	1.60055e-19	1.51377e-17	Hsd17b11	protein_coding	hydroxysteroid (17-beta) dehydrogenase 11 [Source:MGI Symbol;Acc:MGI:2149821]
ENSMUSG00000028108	203.623	1.53386	0.169773	9.03476	1.6437e-19	1.54805e-17	Ecm1	protein_coding	extracellular matrix protein 1 [Source:MGI Symbol;Acc:MGI:103060]
ENSMUSG00000024049	152.904	1.16259	0.128725	9.03159	1.69189e-19	1.58677e-17	Myom1	protein_coding	myomesin 1 [Source:MGI Symbol;Acc:MGI:1341430]
ENSMUSG00000031534	383.725	1.15056	0.127419	9.02974	1.72086e-19	1.60721e-17	Smim19	protein_coding	small integral membrane protein 19 [Source:MGI Symbol;Acc:MGI:2142501]
ENSMUSG00000029207	2106.68	1.12552	0.124688	9.0267	1.76927e-19	1.64557e-17	Apbb2	protein_coding	amyloid beta (A4) precursor protein-binding, family B, member 2 [Source:MGI Symbol;Acc:MGI:108405]
ENSMUSG00000013973	1018.13	0.709828	0.0789235	8.99388	2.38646e-19	2.21044e-17	Dedd	protein_coding	death effector domain-containing [Source:MGI Symbol;Acc:MGI:1333874]
ENSMUSG00000018378	1613.42	0.656331	0.0731273	8.97518	2.82899e-19	2.60954e-17	Cuedc1	protein_coding	CUE domain containing 1 [Source:MGI Symbol;Acc:MGI:2144281]
ENSMUSG00000042659	2441.82	1.47508	0.16436	8.97471	2.84091e-19	2.60979e-17	Arrdc4	protein_coding	arrestin domain containing 4 [Source:MGI Symbol;Acc:MGI:1913662]
ENSMUSG00000022346	556.314	1.62254	0.181238	8.95254	3.47393e-19	3.17829e-17	Myc	protein_coding	myelocytomatosis oncogene [Source:MGI Symbol;Acc:MGI:97250]
ENSMUSG00000039781	1682.31	0.911877	0.101935	8.94564	3.69811e-19	3.36964e-17	Cep131	protein_coding	centrosomal protein 131 [Source:MGI Symbol;Acc:MGI:107440]
ENSMUSG00000020935	2933.41	1.2412	0.138955	8.93239	4.16903e-19	3.78335e-17	Dcakd	protein_coding	dephospho-CoA kinase domain containing [Source:MGI Symbol;Acc:MGI:1915337]
ENSMUSG00000030246	3656.36	-0.817841	0.0915919	-8.92918	4.29175e-19	3.87902e-17	Ldhb	protein_coding	lactate dehydrogenase B [Source:MGI Symbol;Acc:MGI:96763]
ENSMUSG00000043445	1107.85	-0.885857	0.0992889	-8.92201	4.57885e-19	4.12189e-17	Pgp	protein_coding	phosphoglycolate phosphatase [Source:MGI Symbol;Acc:MGI:1914328]
ENSMUSG00000024594	1445.5	0.829031	0.0930187	8.91252	4.98874e-19	4.4729e-17	Prrc1	protein_coding	proline-rich coiled-coil 1 [Source:MGI Symbol;Acc:MGI:1916106]
ENSMUSG00000043279	1543.3	0.872731	0.0979973	8.90566	5.30694e-19	4.73924e-17	Trim56	protein_coding	tripartite motif-containing 56 [Source:MGI Symbol;Acc:MGI:2685298]
ENSMUSG00000022462	19462.4	0.806429	0.0906106	8.89995	5.58738e-19	4.96988e-17	Slc38a2	protein_coding	solute carrier family 38, member 2 [Source:MGI Symbol;Acc:MGI:1915010]
ENSMUSG00000078566	1424.83	-1.79818	0.202191	-8.89349	5.92164e-19	5.24638e-17	Bnip3	protein_coding	BCL2/adenovirus E1B interacting protein 3 [Source:MGI Symbol;Acc:MGI:109326]
ENSMUSG00000051768	3729.58	0.432781	0.0486897	8.88854	6.19189e-19	5.46422e-17	Xrcc1	protein_coding	X-ray repair complementing defective repair in Chinese hamster cells 1 [Source:MGI Symbol;Acc:MGI:99137]
ENSMUSG00000058761	3453.27	0.519861	0.058512	8.88469	6.40971e-19	5.63426e-17	Rnf169	protein_coding	ring finger protein 169 [Source:MGI Symbol;Acc:MGI:1920257]
ENSMUSG00000038564	2557.06	0.882294	0.0993974	8.87644	6.90364e-19	6.04473e-17	Ift172	protein_coding	intraflagellar transport 172 [Source:MGI Symbol;Acc:MGI:2682064]
ENSMUSG00000026426	521.922	0.992622	0.112069	8.85727	8.19966e-19	7.15157e-17	Arl8a	protein_coding	ADP-ribosylation factor-like 8A [Source:MGI Symbol;Acc:MGI:1915974]
ENSMUSG00000090015	675.117	-0.588994	0.0665118	-8.85547	8.33314e-19	7.23316e-17	Gm15446	protein_coding	predicted gene 15446 [Source:MGI Symbol;Acc:MGI:3709333]
ENSMUSG00000071650	9724.15	0.64532	0.0728752	8.85514	8.35775e-19	7.23316e-17	Ganab	protein_coding	alpha glucosidase 2 alpha neutral subunit [Source:MGI Symbol;Acc:MGI:1097667]
ENSMUSG00000049804	8798.94	1.1808	0.133356	8.8545	8.40627e-19	7.24717e-17	Armcx4	protein_coding	armadillo repeat containing, X-linked 4 [Source:MGI Symbol;Acc:MGI:2147887]
ENSMUSG00000040274	4458.04	1.48312	0.167509	8.85392	8.44971e-19	7.25672e-17	Cdk6	protein_coding	cyclin-dependent kinase 6 [Source:MGI Symbol;Acc:MGI:1277162]
ENSMUSG00000021936	4034.94	-0.387074	0.0437952	-8.83829	9.71965e-19	8.3155e-17	Mapk8	protein_coding	mitogen-activated protein kinase 8 [Source:MGI Symbol;Acc:MGI:1346861]
ENSMUSG00000079179	616.881	0.800567	0.0906536	8.83106	1.03687e-18	8.83702e-17	Rab10os	lncRNA	RAB10, member RAS oncogene family, opposite strand [Source:MGI Symbol;Acc:MGI:1921423]
ENSMUSG00000062210	1267.47	-0.592489	0.0671091	-8.82875	1.05854e-18	8.98756e-17	Tnfaip8	protein_coding	tumor necrosis factor, alpha-induced protein 8 [Source:MGI Symbol;Acc:MGI:2147191]
ENSMUSG00000058254	1336.07	0.588595	0.0667704	8.81521	1.1946e-18	1.01045e-16	Tspan7	protein_coding	tetraspanin 7 [Source:MGI Symbol;Acc:MGI:1298407]
ENSMUSG00000041695	609.894	1.4504	0.164673	8.80771	1.2773e-18	1.07634e-16	Kcnj2	protein_coding	potassium inwardly-rectifying channel, subfamily J, member 2 [Source:MGI Symbol;Acc:MGI:104744]
ENSMUSG00000070436	33850.6	0.743787	0.0844679	8.80556	1.30204e-18	1.09308e-16	Serpinh1	protein_coding	serine (or cysteine) peptidase inhibitor, clade H, member 1 [Source:MGI Symbol;Acc:MGI:88283]
ENSMUSG00000025408	1306.37	3.13179	0.355731	8.8038	1.32257e-18	1.10617e-16	Ddit3	protein_coding	DNA-damage inducible transcript 3 [Source:MGI Symbol;Acc:MGI:109247]
ENSMUSG00000078517	3178.24	0.497884	0.0565665	8.80174	1.3471e-18	1.1225e-16	Emc1	protein_coding	ER membrane protein complex subunit 1 [Source:MGI Symbol;Acc:MGI:2443696]
ENSMUSG00000020108	1956.07	1.44237	0.163888	8.80097	1.35636e-18	1.12603e-16	Ddit4	protein_coding	DNA-damage-inducible transcript 4 [Source:MGI Symbol;Acc:MGI:1921997]
ENSMUSG00000005354	2054.47	0.738646	0.0839533	8.7983	1.38909e-18	1.14894e-16	Txn2	protein_coding	thioredoxin 2 [Source:MGI Symbol;Acc:MGI:1929468]
ENSMUSG00000048058	2371.44	0.542518	0.0617169	8.79043	1.48987e-18	1.22777e-16	Ldlrad3	protein_coding	low density lipoprotein receptor class A domain containing 3 [Source:MGI Symbol;Acc:MGI:2138856]
ENSMUSG00000038894	3274.95	1.45257	0.165289	8.78803	1.52206e-18	1.24971e-16	Irs2	protein_coding	insulin receptor substrate 2 [Source:MGI Symbol;Acc:MGI:109334]
ENSMUSG00000029364	1748.62	-0.481274	0.0547835	-8.78501	1.56355e-18	1.27908e-16	Wsb2	protein_coding	WD repeat and SOCS box-containing 2 [Source:MGI Symbol;Acc:MGI:2144041]
ENSMUSG00000032501	863.61	0.993617	0.113147	8.78161	1.6115e-18	1.31352e-16	Trib1	protein_coding	tribbles pseudokinase 1 [Source:MGI Symbol;Acc:MGI:2443397]
ENSMUSG00000050556	615.631	1.32824	0.151298	8.77894	1.6502e-18	1.34019e-16	Kcnb1	protein_coding	potassium voltage gated channel, Shab-related subfamily, member 1 [Source:MGI Symbol;Acc:MGI:96666]
ENSMUSG00000027995	122.303	1.44038	0.164115	8.77663	1.68452e-18	1.36312e-16	Tlr2	protein_coding	toll-like receptor 2 [Source:MGI Symbol;Acc:MGI:1346060]
ENSMUSG00000036835	872.58	-0.985088	0.112264	-8.77473	1.71317e-18	1.38132e-16	Psenen	protein_coding	presenilin enhancer gamma secretase subunit [Source:MGI Symbol;Acc:MGI:1913590]
ENSMUSG00000026790	6216.34	0.592156	0.0675195	8.77015	1.78424e-18	1.43347e-16	Odf2	protein_coding	outer dense fiber of sperm tails 2 [Source:MGI Symbol;Acc:MGI:1098824]
ENSMUSG00000002603	215.131	1.74725	0.199302	8.76686	1.83721e-18	1.47076e-16	Tgfb1	protein_coding	transforming growth factor, beta 1 [Source:MGI Symbol;Acc:MGI:98725]
ENSMUSG00000050471	1365.96	-0.603191	0.0688888	-8.75601	2.02275e-18	1.61352e-16	Fam118b	protein_coding	family with sequence similarity 118, member B [Source:MGI Symbol;Acc:MGI:1924483]
ENSMUSG00000019997	1230.6	0.717987	0.0820222	8.75357	2.06709e-18	1.64304e-16	Ccn2	protein_coding	cellular communication network factor 2 [Source:MGI Symbol;Acc:MGI:95537]
ENSMUSG00000035062	1028.48	-0.557483	0.063822	-8.73497	2.43729e-18	1.93046e-16	Zc4h2	protein_coding	zinc finger, C4H2 domain containing [Source:MGI Symbol;Acc:MGI:2679294]
ENSMUSG00000033350	3749.49	0.629262	0.0720817	8.72984	2.55023e-18	2.0128e-16	Chst2	protein_coding	carbohydrate sulfotransferase 2 [Source:MGI Symbol;Acc:MGI:1891160]
ENSMUSG00000021094	341.985	1.40622	0.161197	8.72361	2.69475e-18	2.11939e-16	Dhrs7	protein_coding	dehydrogenase/reductase (SDR family) member 7 [Source:MGI Symbol;Acc:MGI:1913625]
ENSMUSG00000028629	1086.86	-0.772795	0.0886505	-8.71733	2.84839e-18	2.2324e-16	Exo5	protein_coding	exonuclease 5 [Source:MGI Symbol;Acc:MGI:1920422]
ENSMUSG00000050382	1143.88	0.67994	0.0780087	8.7162	2.87685e-18	2.24332e-16	Kif7	protein_coding	kinesin family member 7 [Source:MGI Symbol;Acc:MGI:1098239]
ENSMUSG00000041132	97.0557	1.4893	0.170869	8.71599	2.88233e-18	2.24332e-16	N4bp2l1	protein_coding	NEDD4 binding protein 2-like 1 [Source:MGI Symbol;Acc:MGI:2140872]
ENSMUSG00000038151	234.036	2.02124	0.232122	8.70764	3.10277e-18	2.40652e-16	Prdm1	protein_coding	PR domain containing 1, with ZNF domain [Source:MGI Symbol;Acc:MGI:99655]
ENSMUSG00000037336	177.976	1.28179	0.147282	8.703	3.23232e-18	2.49836e-16	Mfsd2b	protein_coding	major facilitator superfamily domain containing 2B [Source:MGI Symbol;Acc:MGI:3583946]
ENSMUSG00000030669	163.109	1.40522	0.161571	8.69723	3.40089e-18	2.61962e-16	Calca	protein_coding	calcitonin/calcitonin-related polypeptide, alpha [Source:MGI Symbol;Acc:MGI:2151253]
ENSMUSG00000093803	684.404	0.69223	0.0796388	8.69213	3.55711e-18	2.7132e-16	Ppp2r3d	protein_coding	protein phosphatase 2 (formerly 2A), regulatory subunit B'', delta [Source:MGI Symbol;Acc:MGI:1335093]
ENSMUSG00000017724	851.727	1.13293	0.130346	8.69169	3.57079e-18	2.7132e-16	Etv4	protein_coding	ets variant 4 [Source:MGI Symbol;Acc:MGI:99423]
ENSMUSG00000039377	83.5629	1.53514	0.176603	8.69261	3.54192e-18	2.7132e-16	Hlx	protein_coding	H2.0-like homeobox [Source:MGI Symbol;Acc:MGI:96109]
ENSMUSG00000006389	37.8237	2.46603	0.28372	8.69179	3.56772e-18	2.7132e-16	Mpl	protein_coding	myeloproliferative leukemia virus oncogene [Source:MGI Symbol;Acc:MGI:97076]
ENSMUSG00000031604	5126.65	-1.24822	0.143936	-8.67207	4.24342e-18	3.21339e-16	Msmo1	protein_coding	methylsterol monoxygenase 1 [Source:MGI Symbol;Acc:MGI:1913484]
ENSMUSG00000080712	2267.82	-1.55539	0.179401	-8.66991	4.32455e-18	3.2638e-16	Hist3h2bb-ps	processed_pseudogene	histone cluster 3, H2bb, pseudogene [Source:MGI Symbol;Acc:MGI:1922442]
ENSMUSG00000022952	114.023	1.23263	0.142333	8.66018	4.71008e-18	3.54283e-16	Runx1	protein_coding	runt related transcription factor 1 [Source:MGI Symbol;Acc:MGI:99852]
ENSMUSG00000045377	258.321	1.4705	0.169823	8.65902	4.75841e-18	3.56722e-16	Tmem88	protein_coding	transmembrane protein 88 [Source:MGI Symbol;Acc:MGI:1914270]
ENSMUSG00000022018	204.553	-1.33642	0.154346	-8.65855	4.77783e-18	3.56983e-16	Rgcc	protein_coding	regulator of cell cycle [Source:MGI Symbol;Acc:MGI:1913464]
ENSMUSG00000006585	3296.9	0.630841	0.072998	8.6419	5.52854e-18	4.11702e-16	Cdt1	protein_coding	chromatin licensing and DNA replication factor 1 [Source:MGI Symbol;Acc:MGI:1914427]
ENSMUSG00000069743	686.2	-0.742538	0.0860349	-8.63065	6.10028e-18	4.52774e-16	Zfp820	protein_coding	zinc finger protein 820 [Source:MGI Symbol;Acc:MGI:1922674]
ENSMUSG00000078429	5663.07	0.811923	0.0941607	8.62274	6.53724e-18	4.83605e-16	Ctdsp2	protein_coding	CTD (carboxy-terminal domain, RNA polymerase II, polypeptide A) small phosphatase 2 [Source:MGI Symbol;Acc:MGI:1098748]
ENSMUSG00000056515	3238.95	-0.631234	0.0732262	-8.62033	6.67614e-18	4.92255e-16	Rab31	protein_coding	RAB31, member RAS oncogene family [Source:MGI Symbol;Acc:MGI:1914603]
ENSMUSG00000040258	152.213	2.12051	0.246609	8.59866	8.06552e-18	5.92749e-16	Nxph4	protein_coding	neurexophilin 4 [Source:MGI Symbol;Acc:MGI:1336197]
ENSMUSG00000062234	3458.32	0.507154	0.0590435	8.58949	8.73583e-18	6.39914e-16	Gak	protein_coding	cyclin G associated kinase [Source:MGI Symbol;Acc:MGI:2442153]
ENSMUSG00000042613	1182.12	0.676255	0.0787348	8.58902	8.77164e-18	6.40444e-16	Pbxip1	protein_coding	pre B cell leukemia transcription factor interacting protein 1 [Source:MGI Symbol;Acc:MGI:2441670]
ENSMUSG00000037465	1590.94	1.04501	0.121779	8.58119	9.38952e-18	6.83331e-16	Klf10	protein_coding	Kruppel-like factor 10 [Source:MGI Symbol;Acc:MGI:1101353]
ENSMUSG00000030768	715.077	0.942885	0.109902	8.57933	9.54234e-18	6.92206e-16	Disp1	protein_coding	dispatched RND transporter family member 1 [Source:MGI Symbol;Acc:MGI:1916147]
ENSMUSG00000024732	1157.37	0.604338	0.0704919	8.57316	1.00681e-17	7.27989e-16	Ccdc86	protein_coding	coiled-coil domain containing 86 [Source:MGI Symbol;Acc:MGI:1277220]
ENSMUSG00000025579	1001.48	0.943463	0.110123	8.56734	1.05898e-17	7.63252e-16	Gaa	protein_coding	glucosidase, alpha, acid [Source:MGI Symbol;Acc:MGI:95609]
ENSMUSG00000020069	4791.02	1.5872	0.185282	8.56644	1.06731e-17	7.66786e-16	Hnrnph3	protein_coding	heterogeneous nuclear ribonucleoprotein H3 [Source:MGI Symbol;Acc:MGI:1926462]
ENSMUSG00000040710	1702.53	-0.66181	0.0773313	-8.55811	1.1473e-17	8.21619e-16	St8sia4	protein_coding	ST8 alpha-N-acetyl-neuraminide alpha-2,8-sialyltransferase 4 [Source:MGI Symbol;Acc:MGI:106018]
ENSMUSG00000001829	1877.59	0.516943	0.060418	8.55611	1.16741e-17	8.33359e-16	Clpb	protein_coding	ClpB caseinolytic peptidase B [Source:MGI Symbol;Acc:MGI:1100517]
ENSMUSG00000001313	1451.07	-1.17827	0.137771	-8.55236	1.20597e-17	8.58152e-16	Rnd2	protein_coding	Rho family GTPase 2 [Source:MGI Symbol;Acc:MGI:1338755]
ENSMUSG00000027185	2525.64	0.67258	0.0786739	8.54896	1.242e-17	8.80993e-16	Nat10	protein_coding	N-acetyltransferase 10 [Source:MGI Symbol;Acc:MGI:2138939]
ENSMUSG00000027805	5148.79	-0.60526	0.0708211	-8.54632	1.27072e-17	8.98525e-16	Pfn2	protein_coding	profilin 2 [Source:MGI Symbol;Acc:MGI:97550]
ENSMUSG00000038393	4267.1	1.47846	0.173039	8.54408	1.29567e-17	9.13287e-16	Txnip	protein_coding	thioredoxin interacting protein [Source:MGI Symbol;Acc:MGI:1889549]
ENSMUSG00000041445	886.403	1.09207	0.127935	8.53614	1.38781e-17	9.75166e-16	Mmrn2	protein_coding	multimerin 2 [Source:MGI Symbol;Acc:MGI:2385618]
ENSMUSG00000022044	613.512	-1.02163	0.119689	-8.53571	1.39291e-17	9.75693e-16	Stmn4	protein_coding	stathmin-like 4 [Source:MGI Symbol;Acc:MGI:1931224]
ENSMUSG00000043635	1279.69	1.26693	0.148578	8.52702	1.50172e-17	1.04863e-15	Adamts3	protein_coding	a disintegrin-like and metallopeptidase (reprolysin type) with thrombospondin type 1 motif, 3 [Source:MGI Symbol;Acc:MGI:3045353]
ENSMUSG00000056383	454.012	-0.809466	0.0949617	-8.52414	1.53952e-17	1.07168e-15	AI987944	protein_coding	expressed sequence AI987944 [Source:MGI Symbol;Acc:MGI:2142079]
ENSMUSG00000009555	2385.38	-0.609247	0.0714925	-8.52184	1.57039e-17	1.08979e-15	Cdk9	protein_coding	cyclin-dependent kinase 9 (CDC2-related kinase) [Source:MGI Symbol;Acc:MGI:1328368]
ENSMUSG00000031153	1276.85	0.916905	0.107703	8.51325	1.69122e-17	1.17002e-15	Gripap1	protein_coding	GRIP1 associated protein 1 [Source:MGI Symbol;Acc:MGI:1859616]
ENSMUSG00000038418	170.686	2.46219	0.289397	8.50802	1.76936e-17	1.22032e-15	Egr1	protein_coding	early growth response 1 [Source:MGI Symbol;Acc:MGI:95295]
ENSMUSG00000103907	51.0037	5.33479	0.627159	8.50628	1.79597e-17	1.23486e-15	Gm37498	TEC	predicted gene, 37498 [Source:MGI Symbol;Acc:MGI:5610726]
ENSMUSG00000072966	1229.48	-0.599936	0.0706135	-8.49606	1.96138e-17	1.34447e-15	Gprasp2	protein_coding	G protein-coupled receptor associated sorting protein 2 [Source:MGI Symbol;Acc:MGI:2442071]
ENSMUSG00000078453	2307.66	-0.868729	0.102341	-8.48859	2.09165e-17	1.4294e-15	Abracl	protein_coding	ABRA C-terminal like [Source:MGI Symbol;Acc:MGI:1920362]
ENSMUSG00000049516	1366.48	0.446022	0.0526689	8.46842	2.48752e-17	1.69477e-15	Spty2d1	protein_coding	SPT2 chromatin protein domain containing 1 [Source:MGI Symbol;Acc:MGI:2142062]
ENSMUSG00000030557	3258.14	0.934483	0.110398	8.46466	2.56892e-17	1.74492e-15	Mef2a	protein_coding	myocyte enhancer factor 2A [Source:MGI Symbol;Acc:MGI:99532]
ENSMUSG00000028745	4592.76	-0.446637	0.0528334	-8.45367	2.82277e-17	1.91156e-15	Capzb	protein_coding	capping protein (actin filament) muscle Z-line, beta [Source:MGI Symbol;Acc:MGI:104652]
ENSMUSG00000029093	1155.5	1.30254	0.154141	8.45032	2.90515e-17	1.96141e-15	Sorcs2	protein_coding	sortilin-related VPS10 domain containing receptor 2 [Source:MGI Symbol;Acc:MGI:1932289]
ENSMUSG00000098112	200.954	1.21513	0.144216	8.42574	3.58474e-17	2.41297e-15	Bin2	protein_coding	bridging integrator 2 [Source:MGI Symbol;Acc:MGI:3611448]
ENSMUSG00000036099	2835.13	-0.372253	0.0441858	-8.42472	3.61608e-17	2.42678e-15	Vezt	protein_coding	vezatin, adherens junctions transmembrane protein [Source:MGI Symbol;Acc:MGI:2143698]
ENSMUSG00000037463	73.9604	1.14619	0.136059	8.42424	3.63094e-17	2.42947e-15	Fbxo27	protein_coding	F-box protein 27 [Source:MGI Symbol;Acc:MGI:2685007]
ENSMUSG00000037239	887.7	0.780632	0.0928597	8.40658	4.22153e-17	2.81624e-15	Spred3	protein_coding	sprouty-related EVH1 domain containing 3 [Source:MGI Symbol;Acc:MGI:2142186]
ENSMUSG00000061544	1167.05	-0.395071	0.047004	-8.40505	4.27684e-17	2.84467e-15	Zfp229	protein_coding	zinc finger protein 229 [Source:MGI Symbol;Acc:MGI:2679295]
ENSMUSG00000019301	35.6817	3.77182	0.449715	8.38713	4.98165e-17	3.30366e-15	Hsd17b1	protein_coding	hydroxysteroid (17-beta) dehydrogenase 1 [Source:MGI Symbol;Acc:MGI:105077]
ENSMUSG00000061524	3191.82	0.566317	0.0675794	8.38002	5.29193e-17	3.49907e-15	Zic2	protein_coding	zinc finger protein of the cerebellum 2 [Source:MGI Symbol;Acc:MGI:106679]
ENSMUSG00000069208	501.336	-0.647074	0.077301	-8.37084	5.72094e-17	3.77161e-15	Zfp825	protein_coding	zinc finger protein 825 [Source:MGI Symbol;Acc:MGI:2385315]
ENSMUSG00000036810	1648.38	-0.498926	0.059635	-8.36634	5.94371e-17	3.90699e-15	Cnep1r1	protein_coding	CTD nuclear envelope phosphatase 1 regulatory subunit 1 [Source:MGI Symbol;Acc:MGI:1921981]
ENSMUSG00000039473	4595.51	0.469891	0.0562416	8.35487	6.55045e-17	4.29323e-15	Ubn1	protein_coding	ubinuclein 1 [Source:MGI Symbol;Acc:MGI:1891307]
ENSMUSG00000020780	2542.55	0.642627	0.0769239	8.35406	6.59551e-17	4.31015e-15	Srp68	protein_coding	signal recognition particle 68 [Source:MGI Symbol;Acc:MGI:1917447]
ENSMUSG00000027997	647.824	-1.00923	0.120818	-8.35334	6.63607e-17	4.32405e-15	Casp6	protein_coding	caspase 6 [Source:MGI Symbol;Acc:MGI:1312921]
ENSMUSG00000038170	5267.44	1.17352	0.140613	8.34573	7.07729e-17	4.59819e-15	Pde4dip	protein_coding	phosphodiesterase 4D interacting protein (myomegalin) [Source:MGI Symbol;Acc:MGI:1891434]
ENSMUSG00000040365	1795.67	0.675992	0.0810813	8.33721	7.60635e-17	4.92764e-15	Trim41	protein_coding	tripartite motif-containing 41 [Source:MGI Symbol;Acc:MGI:2384814]
ENSMUSG00000073406	57.637	2.23353	0.268154	8.3293	8.13227e-17	5.25317e-15	H2-Bl	polymorphic_pseudogene	histocompatibility 2, blastocyst [Source:MGI Symbol;Acc:MGI:892004]
ENSMUSG00000029096	110.489	1.90308	0.228554	8.3266	8.31956e-17	5.3587e-15	Htra3	protein_coding	HtrA serine peptidase 3 [Source:MGI Symbol;Acc:MGI:1925808]
ENSMUSG00000063410	2561.04	0.536893	0.0645883	8.31254	9.36776e-17	6.01657e-15	Stk24	protein_coding	serine/threonine kinase 24 [Source:MGI Symbol;Acc:MGI:2385007]
ENSMUSG00000027070	7268.35	0.853422	0.102718	8.30841	9.69968e-17	6.21195e-15	Lrp2	protein_coding	low density lipoprotein receptor-related protein 2 [Source:MGI Symbol;Acc:MGI:95794]
ENSMUSG00000005682	2649.02	0.457814	0.0551487	8.30145	1.02845e-16	6.56769e-15	Pan2	protein_coding	PAN2 poly(A) specific ribonuclease subunit [Source:MGI Symbol;Acc:MGI:1918984]
ENSMUSG00000021843	8292.95	0.521871	0.0629312	8.29272	1.10684e-16	7.04825e-15	Ktn1	protein_coding	kinectin 1 [Source:MGI Symbol;Acc:MGI:109153]
ENSMUSG00000051335	287.063	1.38452	0.166965	8.29227	1.11105e-16	7.05501e-15	Gfod1	protein_coding	glucose-fructose oxidoreductase domain containing 1 [Source:MGI Symbol;Acc:MGI:2145304]
ENSMUSG00000037946	391.083	1.03153	0.124423	8.2905	1.12772e-16	7.14062e-15	Fgd3	protein_coding	FYVE, RhoGEF and PH domain containing 3 [Source:MGI Symbol;Acc:MGI:1353657]
ENSMUSG00000004843	1308.93	-0.745523	0.090017	-8.28203	1.21093e-16	7.64594e-15	Chmp2b	protein_coding	charged multivesicular body protein 2B [Source:MGI Symbol;Acc:MGI:1916192]
ENSMUSG00000049807	780.286	0.741505	0.0895778	8.27778	1.25494e-16	7.90155e-15	Arhgap23	protein_coding	Rho GTPase activating protein 23 [Source:MGI Symbol;Acc:MGI:3697726]
ENSMUSG00000036960	42.0401	2.18478	0.264331	8.26532	1.39319e-16	8.74742e-15	Clca2	protein_coding	chloride channel accessory 2 [Source:MGI Symbol;Acc:MGI:2139758]
ENSMUSG00000023067	363.991	1.71885	0.208014	8.26314	1.41884e-16	8.88363e-15	Cdkn1a	protein_coding	cyclin-dependent kinase inhibitor 1A (P21) [Source:MGI Symbol;Acc:MGI:104556]
ENSMUSG00000023993	93.3751	1.75029	0.212026	8.25505	1.51839e-16	9.48044e-15	Treml1	protein_coding	triggering receptor expressed on myeloid cells-like 1 [Source:MGI Symbol;Acc:MGI:1918576]
ENSMUSG00000028530	3392.66	-0.318503	0.0386214	-8.2468	1.62694e-16	1.013e-14	Jak1	protein_coding	Janus kinase 1 [Source:MGI Symbol;Acc:MGI:96628]
ENSMUSG00000019189	5583.67	-0.635272	0.0770573	-8.24415	1.66338e-16	1.03281e-14	Rnf145	protein_coding	ring finger protein 145 [Source:MGI Symbol;Acc:MGI:1921565]
ENSMUSG00000021675	57.4418	1.91491	0.232308	8.24295	1.68009e-16	1.04031e-14	F2rl2	protein_coding	coagulation factor II (thrombin) receptor-like 2 [Source:MGI Symbol;Acc:MGI:1298208]
ENSMUSG00000036748	2317.73	-0.468741	0.0568909	-8.2393	1.7322e-16	1.06962e-14	Cuedc2	protein_coding	CUE domain containing 2 [Source:MGI Symbol;Acc:MGI:1914366]
ENSMUSG00000024691	2623.84	-0.569608	0.0691537	-8.23685	1.76809e-16	1.08878e-14	Fam111a	protein_coding	family with sequence similarity 111, member A [Source:MGI Symbol;Acc:MGI:1915508]
ENSMUSG00000045252	1075.55	1.11246	0.135189	8.22892	1.88913e-16	1.16013e-14	Zfp574	protein_coding	zinc finger protein 574 [Source:MGI Symbol;Acc:MGI:2442951]
ENSMUSG00000029313	1642.34	1.83743	0.22342	8.22409	1.96679e-16	1.20453e-14	Aff1	protein_coding	AF4/FMR2 family, member 1 [Source:MGI Symbol;Acc:MGI:1100819]
ENSMUSG00000036632	546.102	1.04257	0.126907	8.21521	2.11789e-16	1.29353e-14	Alg5	protein_coding	asparagine-linked glycosylation 5 (dolichyl-phosphate beta-glucosyltransferase) [Source:MGI Symbol;Acc:MGI:1913498]
ENSMUSG00000096014	4103.52	0.896699	0.109272	8.20609	2.28507e-16	1.39185e-14	Sox1	protein_coding	SRY (sex determining region Y)-box 1 [Source:MGI Symbol;Acc:MGI:98357]
ENSMUSG00000091844	61.7611	-1.33526	0.162747	-8.2045	2.31546e-16	1.40653e-14	Gm8251	protein_coding	predicted gene 8251 [Source:MGI Symbol;Acc:MGI:3647616]
ENSMUSG00000039431	496.637	-0.482797	0.0588587	-8.20263	2.35175e-16	1.42471e-14	Mtmr7	protein_coding	myotubularin related protein 7 [Source:MGI Symbol;Acc:MGI:1891693]
ENSMUSG00000001482	1797.47	-0.604125	0.0736833	-8.19894	2.42517e-16	1.46523e-14	Def8	protein_coding	differentially expressed in FDCP 8 [Source:MGI Symbol;Acc:MGI:1346331]
ENSMUSG00000027011	6292.51	-0.51771	0.0631828	-8.19385	2.53008e-16	1.52451e-14	Ube2e3	protein_coding	ubiquitin-conjugating enzyme E2E 3 [Source:MGI Symbol;Acc:MGI:107412]
ENSMUSG00000030934	4165.33	-0.992105	0.1213	-8.17897	2.8629e-16	1.72043e-14	Oat	protein_coding	ornithine aminotransferase [Source:MGI Symbol;Acc:MGI:97394]
ENSMUSG00000005917	1101.39	1.4417	0.176358	8.17487	2.96193e-16	1.77518e-14	Otx1	protein_coding	orthodenticle homeobox 1 [Source:MGI Symbol;Acc:MGI:97450]
ENSMUSG00000025950	8508.23	-1.22451	0.149822	-8.17309	3.00593e-16	1.79675e-14	Idh1	protein_coding	isocitrate dehydrogenase 1 (NADP+), soluble [Source:MGI Symbol;Acc:MGI:96413]
ENSMUSG00000035047	1450.75	0.676233	0.0828217	8.16493	3.21628e-16	1.91736e-14	Kri1	protein_coding	KRI1 homolog [Source:MGI Symbol;Acc:MGI:2384899]
ENSMUSG00000041236	3230.35	-0.443086	0.0543229	-8.15652	3.44808e-16	2.0501e-14	Vps41	protein_coding	VPS41 HOPS complex subunit [Source:MGI Symbol;Acc:MGI:1929215]
ENSMUSG00000033326	7370.78	0.937887	0.115079	8.14991	3.64209e-16	2.15972e-14	Kdm4a	protein_coding	lysine (K)-specific demethylase 4A [Source:MGI Symbol;Acc:MGI:2446210]
ENSMUSG00000055991	1340.24	-0.47751	0.0585946	-8.14938	3.65793e-16	2.16339e-14	Zkscan5	protein_coding	zinc finger with KRAB and SCAN domains 5 [Source:MGI Symbol;Acc:MGI:107533]
ENSMUSG00000038508	33.4906	5.50998	0.676429	8.14568	3.77142e-16	2.22464e-14	Gdf15	protein_coding	growth differentiation factor 15 [Source:MGI Symbol;Acc:MGI:1346047]
ENSMUSG00000008999	1021.8	0.595721	0.0731602	8.14269	3.86581e-16	2.27434e-14	Bmp7	protein_coding	bone morphogenetic protein 7 [Source:MGI Symbol;Acc:MGI:103302]
ENSMUSG00000028800	3476.11	-0.665401	0.0817277	-8.14168	3.89823e-16	2.2874e-14	Hdac1	protein_coding	histone deacetylase 1 [Source:MGI Symbol;Acc:MGI:108086]
ENSMUSG00000027944	3737.39	1.014	0.124582	8.13927	3.97667e-16	2.32734e-14	Hax1	protein_coding	HCLS1 associated X-1 [Source:MGI Symbol;Acc:MGI:1346319]
ENSMUSG00000020000	1141.11	2.62579	0.3227	8.13694	4.0538e-16	2.3663e-14	Moxd1	protein_coding	monooxygenase, DBH-like 1 [Source:MGI Symbol;Acc:MGI:1921582]
ENSMUSG00000003929	2240.77	-0.514076	0.0632649	-8.12577	4.44533e-16	2.58811e-14	Zfp81	protein_coding	zinc finger protein 81 [Source:MGI Symbol;Acc:MGI:1890752]
ENSMUSG00000034845	979.63	1.11273	0.136947	8.12522	4.4655e-16	2.59311e-14	Plvap	protein_coding	plasmalemma vesicle associated protein [Source:MGI Symbol;Acc:MGI:1890497]
ENSMUSG00000027111	6425.9	0.702978	0.0865268	8.12439	4.49606e-16	2.60411e-14	Itga6	protein_coding	integrin alpha 6 [Source:MGI Symbol;Acc:MGI:96605]
ENSMUSG00000036779	2617.44	0.587711	0.0723768	8.12016	4.65555e-16	2.68954e-14	Tent4b	protein_coding	terminal nucleotidyltransferase 4B [Source:MGI Symbol;Acc:MGI:1917820]
ENSMUSG00000037010	738.124	1.04129	0.128332	8.11403	4.89692e-16	2.82171e-14	Apln	protein_coding	apelin [Source:MGI Symbol;Acc:MGI:1353624]
ENSMUSG00000042178	797.683	0.74953	0.0924407	8.10823	5.13644e-16	2.95214e-14	Armc5	protein_coding	armadillo repeat containing 5 [Source:MGI Symbol;Acc:MGI:2384586]
ENSMUSG00000071054	5435.97	0.814953	0.100528	8.10673	5.19996e-16	2.981e-14	Safb	protein_coding	scaffold attachment factor B [Source:MGI Symbol;Acc:MGI:2146974]
ENSMUSG00000025372	493.679	0.480977	0.0593467	8.10452	5.29535e-16	3.02794e-14	Baiap2	protein_coding	brain-specific angiogenesis inhibitor 1-associated protein 2 [Source:MGI Symbol;Acc:MGI:2137336]
ENSMUSG00000005150	928.452	0.688109	0.0849127	8.10372	5.33042e-16	3.04024e-14	Wdr83	protein_coding	WD repeat domain containing 83 [Source:MGI Symbol;Acc:MGI:1915086]
ENSMUSG00000052837	254.476	1.39642	0.172355	8.10201	5.40603e-16	3.07554e-14	Junb	protein_coding	jun B proto-oncogene [Source:MGI Symbol;Acc:MGI:96647]
ENSMUSG00000016255	250.212	1.41236	0.174335	8.10142	5.43224e-16	3.08263e-14	Tubb1	protein_coding	tubulin, beta 1 class VI [Source:MGI Symbol;Acc:MGI:107814]
ENSMUSG00000039158	1411.11	1.62449	0.200579	8.09896	5.54288e-16	3.13747e-14	Akna	protein_coding	AT-hook transcription factor [Source:MGI Symbol;Acc:MGI:2140340]
ENSMUSG00000029552	981.27	-0.659244	0.0814036	-8.09847	5.56561e-16	3.1424e-14	Tes	protein_coding	testis derived transcript [Source:MGI Symbol;Acc:MGI:105081]
ENSMUSG00000021929	6287.45	-0.604786	0.0747016	-8.09603	5.67815e-16	3.18951e-14	Kpna3	protein_coding	karyopherin (importin) alpha 3 [Source:MGI Symbol;Acc:MGI:1100863]
ENSMUSG00000074925	1760.58	0.517052	0.0638658	8.09592	5.68343e-16	3.18951e-14	Ptar1	protein_coding	protein prenyltransferase alpha subunit repeat containing 1 [Source:MGI Symbol;Acc:MGI:1921875]
ENSMUSG00000053310	35.9155	1.74015	0.214946	8.09574	5.69174e-16	3.18951e-14	Nrgn	protein_coding	neurogranin [Source:MGI Symbol;Acc:MGI:1927184]
ENSMUSG00000021945	10774.1	-0.370279	0.0457521	-8.09317	5.81316e-16	3.24943e-14	Zmym2	protein_coding	zinc finger, MYM-type 2 [Source:MGI Symbol;Acc:MGI:1923257]
ENSMUSG00000031537	1950.43	0.605272	0.0748086	8.09094	5.92045e-16	3.29298e-14	Ikbkb	protein_coding	inhibitor of kappaB kinase beta [Source:MGI Symbol;Acc:MGI:1338071]
ENSMUSG00000057329	2442.37	0.639462	0.0790331	8.09107	5.91451e-16	3.29298e-14	Bcl2	protein_coding	B cell leukemia/lymphoma 2 [Source:MGI Symbol;Acc:MGI:88138]
ENSMUSG00000038500	774.928	1.42067	0.175691	8.08622	6.15438e-16	3.41461e-14	Prr3	protein_coding	proline-rich polypeptide 3 [Source:MGI Symbol;Acc:MGI:1922460]
ENSMUSG00000036281	1327.69	0.510546	0.0631406	8.08587	6.17235e-16	3.41613e-14	Snapc4	protein_coding	small nuclear RNA activating complex, polypeptide 4 [Source:MGI Symbol;Acc:MGI:2443935]
ENSMUSG00000028833	1553.66	0.799053	0.0988586	8.08279	6.32998e-16	3.49474e-14	Ncdn	protein_coding	neurochondrin [Source:MGI Symbol;Acc:MGI:1347351]
ENSMUSG00000037353	1339.88	0.548442	0.0678911	8.07827	6.56921e-16	3.61791e-14	Letmd1	protein_coding	LETM1 domain containing 1 [Source:MGI Symbol;Acc:MGI:1915864]
ENSMUSG00000001120	1027.05	0.635582	0.0786843	8.07762	6.6043e-16	3.62832e-14	Pcbp3	protein_coding	poly(rC) binding protein 3 [Source:MGI Symbol;Acc:MGI:1890470]
ENSMUSG00000027248	14008.7	-0.918873	0.113816	-8.0733	6.84247e-16	3.74998e-14	Pdia3	protein_coding	protein disulfide isomerase associated 3 [Source:MGI Symbol;Acc:MGI:95834]
ENSMUSG00000097812	18.9633	3.26872	0.40495	8.07191	6.92093e-16	3.78372e-14	Gm26812	lncRNA	predicted gene, 26812 [Source:MGI Symbol;Acc:MGI:5477306]
ENSMUSG00000026579	96.7149	1.44089	0.178655	8.06519	7.31242e-16	3.98803e-14	F5	protein_coding	coagulation factor V [Source:MGI Symbol;Acc:MGI:88382]
ENSMUSG00000015806	1792.52	-0.933644	0.115802	-8.06243	7.47917e-16	4.05115e-14	Qdpr	protein_coding	quinoid dihydropteridine reductase [Source:MGI Symbol;Acc:MGI:97836]
ENSMUSG00000079215	12015	-0.508436	0.0630593	-8.06282	7.45554e-16	4.05115e-14	Zfp664	protein_coding	zinc finger protein 664 [Source:MGI Symbol;Acc:MGI:2442505]
ENSMUSG00000070814	947.034	0.611928	0.0758991	8.06238	7.48238e-16	4.05115e-14	Zswim9	protein_coding	zinc finger SWIM-type containing 9 [Source:MGI Symbol;Acc:MGI:2447816]
ENSMUSG00000001930	1052	1.45317	0.180398	8.05534	7.92577e-16	4.28087e-14	Vwf	protein_coding	Von Willebrand factor [Source:MGI Symbol;Acc:MGI:98941]
ENSMUSG00000032643	351.383	1.10641	0.13739	8.05305	8.07566e-16	4.35134e-14	Fhl3	protein_coding	four and a half LIM domains 3 [Source:MGI Symbol;Acc:MGI:1341092]
ENSMUSG00000034485	2682.42	0.804512	0.0999075	8.05257	8.1073e-16	4.35792e-14	Uaca	protein_coding	uveal autoantigen with coiled-coil domains and ankyrin repeats [Source:MGI Symbol;Acc:MGI:1919815]
ENSMUSG00000022353	2643.47	0.836792	0.10392	8.05226	8.12774e-16	4.35845e-14	Mtss1	protein_coding	MTSS I-BAR domain containing 1 [Source:MGI Symbol;Acc:MGI:2384818]
ENSMUSG00000042182	77.2662	-1.02065	0.126799	-8.04938	8.32146e-16	4.45169e-14	Bend6	protein_coding	BEN domain containing 6 [Source:MGI Symbol;Acc:MGI:2444572]
ENSMUSG00000034274	2351.32	0.543559	0.067534	8.04867	8.37008e-16	4.46703e-14	Thoc5	protein_coding	THO complex 5 [Source:MGI Symbol;Acc:MGI:1351333]
ENSMUSG00000044465	2175.82	0.539301	0.0670242	8.04635	8.52978e-16	4.54145e-14	Fam160a2	protein_coding	family with sequence similarity 160, member A2 [Source:MGI Symbol;Acc:MGI:1921599]
ENSMUSG00000020594	16181	-0.394238	0.0490135	-8.04346	8.73347e-16	4.63888e-14	Pum2	protein_coding	pumilio RNA-binding family member 2 [Source:MGI Symbol;Acc:MGI:1931751]
ENSMUSG00000000902	5097.99	0.449129	0.055871	8.03868	9.08118e-16	4.81217e-14	Smarcb1	protein_coding	SWI/SNF related, matrix associated, actin dependent regulator of chromatin, subfamily b, member 1 [Source:MGI Symbol;Acc:MGI:1328366]
ENSMUSG00000028617	1341.47	-0.770328	0.0958886	-8.03357	9.46763e-16	5.00511e-14	Lrrc42	protein_coding	leucine rich repeat containing 42 [Source:MGI Symbol;Acc:MGI:1925059]
ENSMUSG00000104528	34.1937	4.55224	0.566796	8.03153	9.62635e-16	5.07705e-14	Gm43314	TEC	predicted gene 43314 [Source:MGI Symbol;Acc:MGI:5663451]
ENSMUSG00000109511	4768.42	0.682081	0.0849319	8.03092	9.67416e-16	5.09029e-14	Nup62	protein_coding	nucleoporin 62 [Source:MGI Symbol;Acc:MGI:1351500]
ENSMUSG00000009633	206.385	1.61744	0.201422	8.03012	9.73751e-16	5.11162e-14	G0s2	protein_coding	G0/G1 switch gene 2 [Source:MGI Symbol;Acc:MGI:1316737]
ENSMUSG00000055681	2710.61	-0.609483	0.0759031	-8.02975	9.76712e-16	5.11519e-14	Cope	protein_coding	coatomer protein complex, subunit epsilon [Source:MGI Symbol;Acc:MGI:1891702]
ENSMUSG00000046062	11591.7	0.92714	0.11549	8.0279	9.91572e-16	5.1809e-14	Ppp1r15b	protein_coding	protein phosphatase 1, regulatory subunit 15B [Source:MGI Symbol;Acc:MGI:2444211]
ENSMUSG00000022893	2131.83	0.976654	0.121784	8.01957	1.06119e-15	5.53175e-14	Adamts1	protein_coding	a disintegrin-like and metallopeptidase (reprolysin type) with thrombospondin type 1 motif, 1 [Source:MGI Symbol;Acc:MGI:109249]
ENSMUSG00000051401	32.0196	3.45897	0.431682	8.01277	1.12155e-15	5.83283e-14	Kctd16	protein_coding	potassium channel tetramerisation domain containing 16 [Source:MGI Symbol;Acc:MGI:1914659]
ENSMUSG00000018076	3457.51	1.02591	0.128244	7.99966	1.24767e-15	6.47373e-14	Med13l	protein_coding	mediator complex subunit 13-like [Source:MGI Symbol;Acc:MGI:2670178]
ENSMUSG00000052911	3604.36	0.659371	0.0824888	7.99345	1.3121e-15	6.7923e-14	Lamb2	protein_coding	laminin, beta 2 [Source:MGI Symbol;Acc:MGI:99916]
ENSMUSG00000028681	490.553	1.28189	0.16044	7.98984	1.35112e-15	6.97821e-14	Ptch2	protein_coding	patched 2 [Source:MGI Symbol;Acc:MGI:1095405]
ENSMUSG00000030091	4555.86	0.714617	0.0894607	7.98805	1.37086e-15	7.06386e-14	Nup210	protein_coding	nucleoporin 210 [Source:MGI Symbol;Acc:MGI:1859555]
ENSMUSG00000050473	70.2641	1.81575	0.227406	7.98461	1.40964e-15	7.24706e-14	Slc35d3	protein_coding	solute carrier family 35, member D3 [Source:MGI Symbol;Acc:MGI:1923407]
ENSMUSG00000032232	1575.9	0.985578	0.123457	7.98319	1.42605e-15	7.31462e-14	Cgnl1	protein_coding	cingulin-like 1 [Source:MGI Symbol;Acc:MGI:1915428]
ENSMUSG00000003948	2714.82	-0.588555	0.0739006	-7.96415	1.66362e-15	8.51373e-14	Mmd	protein_coding	monocyte to macrophage differentiation-associated [Source:MGI Symbol;Acc:MGI:1914718]
ENSMUSG00000048756	2116.68	0.709088	0.0890528	7.96255	1.68523e-15	8.60467e-14	Foxo3	protein_coding	forkhead box O3 [Source:MGI Symbol;Acc:MGI:1890081]
ENSMUSG00000008035	1591.84	0.915222	0.114975	7.96018	1.71788e-15	8.75145e-14	Mid1ip1	protein_coding	Mid1 interacting protein 1 (gastrulation specific G12-like (zebrafish)) [Source:MGI Symbol;Acc:MGI:1915291]
ENSMUSG00000031431	4798.7	0.844386	0.106091	7.95905	1.7337e-15	8.81199e-14	Tsc22d3	protein_coding	TSC22 domain family, member 3 [Source:MGI Symbol;Acc:MGI:1196284]
ENSMUSG00000000489	512.609	1.35141	0.169865	7.95579	1.77993e-15	9.02651e-14	Pdgfb	protein_coding	platelet derived growth factor, B polypeptide [Source:MGI Symbol;Acc:MGI:97528]
ENSMUSG00000018921	1931.97	0.790231	0.0996685	7.92859	2.21642e-15	1.12147e-13	Pelp1	protein_coding	proline, glutamic acid and leucine rich protein 1 [Source:MGI Symbol;Acc:MGI:1922523]
ENSMUSG00000004994	287.437	0.869804	0.109715	7.92788	2.22923e-15	1.12541e-13	Ccdc130	protein_coding	coiled-coil domain containing 130 [Source:MGI Symbol;Acc:MGI:1914986]
ENSMUSG00000025747	3826.96	-0.493237	0.0622269	-7.92643	2.25537e-15	1.13605e-13	Tyms	protein_coding	thymidylate synthase [Source:MGI Symbol;Acc:MGI:98878]
ENSMUSG00000046410	169.245	0.929145	0.11733	7.9191	2.39232e-15	1.20233e-13	Kcnk6	protein_coding	potassium inwardly-rectifying channel, subfamily K, member 6 [Source:MGI Symbol;Acc:MGI:1891291]
ENSMUSG00000033022	388.229	-0.989903	0.125115	-7.91198	2.53332e-15	1.27034e-13	Cdo1	protein_coding	cysteine dioxygenase 1, cytosolic [Source:MGI Symbol;Acc:MGI:105925]
ENSMUSG00000022779	2119.83	0.540645	0.0683688	7.90777	2.62032e-15	1.31104e-13	Top3b	protein_coding	topoisomerase (DNA) III beta [Source:MGI Symbol;Acc:MGI:1333803]
ENSMUSG00000020029	8642.05	0.619603	0.0784137	7.90172	2.75081e-15	1.37021e-13	Nudt4	protein_coding	nudix (nucleoside diphosphate linked moiety X)-type motif 4 [Source:MGI Symbol;Acc:MGI:1918457]
ENSMUSG00000039096	441.597	0.835816	0.105774	7.90192	2.74648e-15	1.37021e-13	Rsad1	protein_coding	radical S-adenosyl methionine domain containing 1 [Source:MGI Symbol;Acc:MGI:3039628]
ENSMUSG00000050088	703.565	-0.802689	0.101685	-7.89386	2.92992e-15	1.45619e-13	1600012H06Rik	protein_coding	RIKEN cDNA 1600012H06 gene [Source:MGI Symbol;Acc:MGI:1915162]
ENSMUSG00000021892	782.507	0.800837	0.101617	7.88095	3.24903e-15	1.61121e-13	Sh3bp5	protein_coding	SH3-domain binding protein 5 (BTK-associated) [Source:MGI Symbol;Acc:MGI:1344391]
ENSMUSG00000058291	3261.85	-0.518214	0.0658248	-7.87262	3.47287e-15	1.71842e-13	Zfp68	protein_coding	zinc finger protein 68 [Source:MGI Symbol;Acc:MGI:1344427]
ENSMUSG00000030717	125.361	3.90459	0.496175	7.86937	3.5643e-15	1.75978e-13	Nupr1	protein_coding	nuclear protein transcription regulator 1 [Source:MGI Symbol;Acc:MGI:1891834]
ENSMUSG00000059475	1975.96	-0.584404	0.0742766	-7.86794	3.60524e-15	1.77608e-13	Zfp426	protein_coding	zinc finger protein 426 [Source:MGI Symbol;Acc:MGI:1920248]
ENSMUSG00000049502	400.262	-0.740523	0.0941286	-7.86714	3.62831e-15	1.78352e-13	Dtx3l	protein_coding	deltex 3-like, E3 ubiquitin ligase [Source:MGI Symbol;Acc:MGI:2656973]
ENSMUSG00000028766	699.501	0.762325	0.0969081	7.86647	3.64778e-15	1.78917e-13	Alpl	protein_coding	alkaline phosphatase, liver/bone/kidney [Source:MGI Symbol;Acc:MGI:87983]
ENSMUSG00000027951	3061.14	0.923761	0.117556	7.85802	3.9024e-15	1.90988e-13	Adar	protein_coding	adenosine deaminase, RNA-specific [Source:MGI Symbol;Acc:MGI:1889575]
ENSMUSG00000023977	4834.23	1.08609	0.138239	7.85663	3.94606e-15	1.92703e-13	Ubr2	protein_coding	ubiquitin protein ligase E3 component n-recognin 2 [Source:MGI Symbol;Acc:MGI:1861099]
ENSMUSG00000021259	232.39	0.829308	0.105561	7.85623	3.95857e-15	1.92894e-13	Cyp46a1	protein_coding	cytochrome P450, family 46, subfamily a, polypeptide 1 [Source:MGI Symbol;Acc:MGI:1341877]
ENSMUSG00000024030	590.333	1.01281	0.12908	7.84635	4.28317e-15	2.08259e-13	Abcg1	protein_coding	ATP binding cassette subfamily G member 1 [Source:MGI Symbol;Acc:MGI:107704]
ENSMUSG00000039081	2265.04	1.03095	0.131401	7.84582	4.30129e-15	2.08687e-13	Zfp503	protein_coding	zinc finger protein 503 [Source:MGI Symbol;Acc:MGI:1353644]
ENSMUSG00000007655	173.273	-1.10664	0.141079	-7.84414	4.35919e-15	2.11039e-13	Cav1	protein_coding	caveolin 1, caveolae protein [Source:MGI Symbol;Acc:MGI:102709]
ENSMUSG00000021038	2308.53	-0.46537	0.0593355	-7.84303	4.3979e-15	2.12454e-13	Vipas39	protein_coding	VPS33B interacting protein, apical-basolateral polarity regulator, spe-39 homolog [Source:MGI Symbol;Acc:MGI:2144805]
ENSMUSG00000050334	5494.58	-1.12508	0.143711	-7.82876	4.92711e-15	2.37508e-13	C130071C03Rik	lncRNA	RIKEN cDNA C130071C03 gene [Source:MGI Symbol;Acc:MGI:2443574]
ENSMUSG00000042286	2189.73	0.825542	0.105502	7.82487	5.08173e-15	2.44436e-13	Stab1	protein_coding	stabilin 1 [Source:MGI Symbol;Acc:MGI:2178742]
ENSMUSG00000038141	1614.4	0.477189	0.0609877	7.82435	5.1028e-15	2.44924e-13	Tmem181a	protein_coding	transmembrane protein 181A [Source:MGI Symbol;Acc:MGI:1924356]
ENSMUSG00000002900	3817.64	0.697025	0.0890899	7.82384	5.12378e-15	2.45405e-13	Lamb1	protein_coding	laminin B1 [Source:MGI Symbol;Acc:MGI:96743]
ENSMUSG00000035873	1541.22	1.0692	0.136747	7.81884	5.33112e-15	2.54791e-13	Pawr	protein_coding	PRKC, apoptosis, WT1, regulator [Source:MGI Symbol;Acc:MGI:2149961]
ENSMUSG00000032338	349.244	1.69531	0.217013	7.81202	5.62783e-15	2.68399e-13	Hcn4	protein_coding	hyperpolarization-activated, cyclic nucleotide-gated K+ 4 [Source:MGI Symbol;Acc:MGI:1298209]
ENSMUSG00000068854	694.878	-0.72198	0.0925139	-7.80401	5.99697e-15	2.85397e-13	Hist2h2be	protein_coding	histone cluster 2, H2be [Source:MGI Symbol;Acc:MGI:2448415]
ENSMUSG00000074682	3232.4	0.612871	0.0785765	7.79968	6.20654e-15	2.94745e-13	Zcchc3	protein_coding	zinc finger, CCHC domain containing 3 [Source:MGI Symbol;Acc:MGI:1915167]
ENSMUSG00000024604	4056.56	0.53195	0.0682068	7.79908	6.23592e-15	2.94891e-13	Rbm22	protein_coding	RNA binding motif protein 22 [Source:MGI Symbol;Acc:MGI:1914060]
ENSMUSG00000042447	2040.86	0.575905	0.0738412	7.79923	6.2284e-15	2.94891e-13	Mios	protein_coding	meiosis regulator for oocyte development [Source:MGI Symbol;Acc:MGI:2182066]
ENSMUSG00000025190	2554.53	1.49974	0.192386	7.79545	6.41783e-15	3.02854e-13	Got1	protein_coding	glutamic-oxaloacetic transaminase 1, soluble [Source:MGI Symbol;Acc:MGI:95791]
ENSMUSG00000070426	1267.61	0.631447	0.0810467	7.79115	6.64007e-15	3.12683e-13	Rnf121	protein_coding	ring finger protein 121 [Source:MGI Symbol;Acc:MGI:1922462]
ENSMUSG00000025647	491.497	0.764876	0.0982088	7.78826	6.79372e-15	3.19248e-13	Shisa5	protein_coding	shisa family member 5 [Source:MGI Symbol;Acc:MGI:1915044]
ENSMUSG00000022528	2082.86	0.814691	0.104637	7.78585	6.92472e-15	3.24723e-13	Hes1	protein_coding	hes family bHLH transcription factor 1 [Source:MGI Symbol;Acc:MGI:104853]
ENSMUSG00000025858	2445.27	-0.469301	0.0603059	-7.78201	7.13833e-15	3.34041e-13	Get4	protein_coding	golgi to ER traffic protein 4 [Source:MGI Symbol;Acc:MGI:1914854]
ENSMUSG00000074865	324.897	-0.571324	0.0734508	-7.77832	7.34919e-15	3.43192e-13	Zfp934	protein_coding	zinc finger protein 934 [Source:MGI Symbol;Acc:MGI:1924367]
ENSMUSG00000107877	131.87	1.3144	0.169116	7.77216	7.71583e-15	3.59564e-13	Gm43951	protein_coding	predicted gene, 43951 [Source:MGI Symbol;Acc:MGI:5690343]
ENSMUSG00000051495	3233.74	0.604262	0.0779144	7.75546	8.80254e-15	4.09355e-13	Irf2bp2	protein_coding	interferon regulatory factor 2 binding protein 2 [Source:MGI Symbol;Acc:MGI:2443921]
ENSMUSG00000074656	15989.7	1.39818	0.18033	7.75349	8.94043e-15	4.14906e-13	Eif2s2	protein_coding	eukaryotic translation initiation factor 2, subunit 2 (beta) [Source:MGI Symbol;Acc:MGI:1914454]
ENSMUSG00000008461	29.7368	7.06217	0.910985	7.75224	9.02854e-15	4.18129e-13	Fut1	protein_coding	fucosyltransferase 1 [Source:MGI Symbol;Acc:MGI:109375]
ENSMUSG00000031714	1723.07	1.19914	0.154843	7.74424	9.61579e-15	4.44408e-13	Gab1	protein_coding	growth factor receptor bound protein 2-associated protein 1 [Source:MGI Symbol;Acc:MGI:108088]
ENSMUSG00000038550	212.006	1.80233	0.23287	7.73962	9.97162e-15	4.59905e-13	Ciart	protein_coding	circadian associated repressor of transcription [Source:MGI Symbol;Acc:MGI:2684975]
ENSMUSG00000078671	6851.1	0.846609	0.109394	7.7391	1.00121e-14	4.60824e-13	Chd2	protein_coding	chromodomain helicase DNA binding protein 2 [Source:MGI Symbol;Acc:MGI:2448567]
ENSMUSG00000031949	752.593	0.544349	0.0704253	7.72946	1.08005e-14	4.96091e-13	Adat1	protein_coding	adenosine deaminase, tRNA-specific 1 [Source:MGI Symbol;Acc:MGI:1353631]
ENSMUSG00000037419	575.713	0.659252	0.0853153	7.72725	1.09897e-14	5.03752e-13	Endod1	protein_coding	endonuclease domain containing 1 [Source:MGI Symbol;Acc:MGI:1919196]
ENSMUSG00000031938	378.801	-0.95422	0.123542	-7.72386	1.12855e-14	5.16255e-13	4931406C07Rik	protein_coding	RIKEN cDNA 4931406C07 gene [Source:MGI Symbol;Acc:MGI:1918234]
ENSMUSG00000020453	8077.42	0.531579	0.0688285	7.72324	1.13407e-14	5.17721e-13	Patz1	protein_coding	POZ (BTB) and AT hook containing zinc finger 1 [Source:MGI Symbol;Acc:MGI:1891832]
ENSMUSG00000040283	34.1328	2.462	0.318868	7.72105	1.15376e-14	5.25641e-13	Btnl9	protein_coding	butyrophilin-like 9 [Source:MGI Symbol;Acc:MGI:2442439]
ENSMUSG00000039735	8018.56	-0.479781	0.0621517	-7.71953	1.16761e-14	5.30872e-13	Fnbp1l	protein_coding	formin binding protein 1-like [Source:MGI Symbol;Acc:MGI:1925642]
ENSMUSG00000039148	3410.52	1.17365	0.152194	7.71156	1.24293e-14	5.63974e-13	Sart1	protein_coding	squamous cell carcinoma antigen recognized by T cells 1 [Source:MGI Symbol;Acc:MGI:1309453]
ENSMUSG00000034820	4525.55	0.610421	0.0792603	7.70148	1.34504e-14	6.09072e-13	Cpsf7	protein_coding	cleavage and polyadenylation specific factor 7 [Source:MGI Symbol;Acc:MGI:1917826]
ENSMUSG00000020019	614.158	-0.837265	0.108728	-7.70054	1.35495e-14	6.12324e-13	Ntn4	protein_coding	netrin 4 [Source:MGI Symbol;Acc:MGI:1888978]
ENSMUSG00000030002	4279.98	0.633694	0.0823165	7.69826	1.37928e-14	6.22063e-13	Dusp11	protein_coding	dual specificity phosphatase 11 (RNA/RNP complex 1-interacting) [Source:MGI Symbol;Acc:MGI:1919352]
ENSMUSG00000055692	115.315	0.794744	0.103257	7.69676	1.39561e-14	6.28166e-13	Tmem191c	protein_coding	transmembrane protein 191C [Source:MGI Symbol;Acc:MGI:107238]
ENSMUSG00000038332	792.353	-0.58128	0.0755305	-7.69597	1.4042e-14	6.30766e-13	Sesn1	protein_coding	sestrin 1 [Source:MGI Symbol;Acc:MGI:2155278]
ENSMUSG00000034290	4902.2	0.342332	0.0445317	7.68739	1.50167e-14	6.73199e-13	Nek9	protein_coding	NIMA (never in mitosis gene a)-related expressed kinase 9 [Source:MGI Symbol;Acc:MGI:2387995]
ENSMUSG00000001507	606.02	1.0918	0.142095	7.68364	1.54636e-14	6.91848e-13	Itga3	protein_coding	integrin alpha 3 [Source:MGI Symbol;Acc:MGI:96602]
ENSMUSG00000028551	267.417	-0.93426	0.121624	-7.68151	1.57219e-14	7.02004e-13	Cdkn2c	protein_coding	cyclin dependent kinase inhibitor 2C [Source:MGI Symbol;Acc:MGI:105388]
ENSMUSG00000048310	1670.49	0.400896	0.0522088	7.67871	1.60704e-14	7.16141e-13	Pskh1	protein_coding	protein serine kinase H1 [Source:MGI Symbol;Acc:MGI:3528383]
ENSMUSG00000024269	1745.9	-0.649738	0.0846348	-7.67696	1.6291e-14	7.24438e-13	Tpgs2	protein_coding	tubulin polyglutamylase complex subunit 2 [Source:MGI Symbol;Acc:MGI:1913898]
ENSMUSG00000039205	1477.63	0.735532	0.0958133	7.67672	1.63213e-14	7.24438e-13	Ciz1	protein_coding	CDKN1A interacting zinc finger protein 1 [Source:MGI Symbol;Acc:MGI:1920234]
ENSMUSG00000039410	1040.8	1.19688	0.155918	7.67634	1.63694e-14	7.25138e-13	Prdm16	protein_coding	PR domain containing 16 [Source:MGI Symbol;Acc:MGI:1917923]
ENSMUSG00000035493	1058.88	0.727228	0.0947651	7.67401	1.66702e-14	7.37008e-13	Tgfbi	protein_coding	transforming growth factor, beta induced [Source:MGI Symbol;Acc:MGI:99959]
ENSMUSG00000038241	3147.68	1.07817	0.14056	7.67052	1.71303e-14	7.55859e-13	Cep250	protein_coding	centrosomal protein 250 [Source:MGI Symbol;Acc:MGI:108084]
ENSMUSG00000037331	8051.96	1.03627	0.135131	7.66861	1.73874e-14	7.65694e-13	Larp1	protein_coding	La ribonucleoprotein domain family, member 1 [Source:MGI Symbol;Acc:MGI:1890165]
ENSMUSG00000058997	1241.02	0.638226	0.0832743	7.66414	1.80035e-14	7.91272e-13	Vwa8	protein_coding	von Willebrand factor A domain containing 8 [Source:MGI Symbol;Acc:MGI:1919008]
ENSMUSG00000022443	12199.9	0.998512	0.130346	7.66048	1.85234e-14	8.12527e-13	Myh9	protein_coding	myosin, heavy polypeptide 9, non-muscle [Source:MGI Symbol;Acc:MGI:107717]
ENSMUSG00000086264	58.72	2.99236	0.391033	7.65245	1.9718e-14	8.6324e-13	Gm15850	lncRNA	predicted gene 15850 [Source:MGI Symbol;Acc:MGI:3801986]
ENSMUSG00000036782	2281.99	-0.872408	0.114052	-7.64924	2.02178e-14	8.83395e-13	Klhl13	protein_coding	kelch-like 13 [Source:MGI Symbol;Acc:MGI:1914705]
ENSMUSG00000041638	8945.53	0.667519	0.0873761	7.63961	2.17888e-14	9.50188e-13	Gcn1	protein_coding	GCN1 activator of EIF2AK4 [Source:MGI Symbol;Acc:MGI:2444248]
ENSMUSG00000047342	689.234	-0.532727	0.0697411	-7.63864	2.19526e-14	9.55471e-13	Zfp286	protein_coding	zinc finger protein 286 [Source:MGI Symbol;Acc:MGI:2384758]
ENSMUSG00000022561	1972.13	0.278671	0.0364852	7.63792	2.20754e-14	9.58952e-13	Gpaa1	protein_coding	GPI anchor attachment protein 1 [Source:MGI Symbol;Acc:MGI:1202392]
ENSMUSG00000020961	653.832	1.07256	0.140461	7.636	2.24067e-14	9.71464e-13	Ston2	protein_coding	stonin 2 [Source:MGI Symbol;Acc:MGI:1918272]
ENSMUSG00000014195	5421.35	0.987123	0.129345	7.6317	2.31673e-14	1.0025e-12	Dnajc7	protein_coding	DnaJ heat shock protein family (Hsp40) member C7 [Source:MGI Symbol;Acc:MGI:1928373]
ENSMUSG00000071252	530.93	-0.72763	0.0954686	-7.62166	2.50427e-14	1.08157e-12	2210408I21Rik	protein_coding	RIKEN cDNA 2210408I21 gene [Source:MGI Symbol;Acc:MGI:1919621]
ENSMUSG00000010025	1382.07	0.768138	0.100798	7.62061	2.52488e-14	1.08837e-12	Aldh3a2	protein_coding	aldehyde dehydrogenase family 3, subfamily A2 [Source:MGI Symbol;Acc:MGI:1353452]
ENSMUSG00000025407	1509.95	1.18315	0.155391	7.61404	2.6566e-14	1.14295e-12	Gli1	protein_coding	GLI-Kruppel family member GLI1 [Source:MGI Symbol;Acc:MGI:95727]
ENSMUSG00000084111	965.235	0.85834	0.112765	7.61176	2.70381e-14	1.16103e-12	Gm15710	processed_pseudogene	predicted gene 15710 [Source:MGI Symbol;Acc:MGI:3783151]
ENSMUSG00000097503	156.994	-1.10717	0.145643	-7.60194	2.91718e-14	1.25026e-12	3110045C21Rik	lncRNA	RIKEN cDNA 3110045C21 gene [Source:MGI Symbol;Acc:MGI:1914553]
ENSMUSG00000067279	112.28	-1.08246	0.142485	-7.59701	3.03054e-14	1.29637e-12	Ppp1r3c	protein_coding	protein phosphatase 1, regulatory subunit 3C [Source:MGI Symbol;Acc:MGI:1858229]
ENSMUSG00000061374	2096.69	0.653751	0.0861128	7.5918	3.15503e-14	1.34705e-12	Fiz1	protein_coding	Flt3 interacting zinc finger protein 1 [Source:MGI Symbol;Acc:MGI:1344336]
ENSMUSG00000022094	935.98	0.621901	0.0819355	7.59012	3.19597e-14	1.36193e-12	Slc39a14	protein_coding	solute carrier family 39 (zinc transporter), member 14 [Source:MGI Symbol;Acc:MGI:2384851]
ENSMUSG00000035513	163.535	1.66276	0.219222	7.58482	3.3294e-14	1.4161e-12	Ntng2	protein_coding	netrin G2 [Source:MGI Symbol;Acc:MGI:2159341]
ENSMUSG00000067369	434.498	-0.826767	0.109008	-7.58444	3.33931e-14	1.41762e-12	Trmt2b	protein_coding	TRM2 tRNA methyltransferase 2B [Source:MGI Symbol;Acc:MGI:2442530]
ENSMUSG00000025791	1580.38	-0.807065	0.106419	-7.58385	3.35451e-14	1.41871e-12	Pgm1	protein_coding	phosphoglucomutase 1 [Source:MGI Symbol;Acc:MGI:97565]
ENSMUSG00000028069	1104.87	0.998548	0.131667	7.58386	3.35412e-14	1.41871e-12	Gpatch4	protein_coding	G patch domain containing 4 [Source:MGI Symbol;Acc:MGI:1913864]
ENSMUSG00000025701	41.8547	1.32482	0.174738	7.58174	3.40955e-14	1.43927e-12	Alox5	protein_coding	arachidonate 5-lipoxygenase [Source:MGI Symbol;Acc:MGI:87999]
ENSMUSG00000056216	9054.85	1.51765	0.200232	7.57944	3.47041e-14	1.4622e-12	Cebpg	protein_coding	CCAAT/enhancer binding protein (C/EBP), gamma [Source:MGI Symbol;Acc:MGI:104982]
ENSMUSG00000037965	2513.68	-0.452685	0.0598198	-7.56748	3.80531e-14	1.6003e-12	Zc3h7a	protein_coding	zinc finger CCCH type containing 7 A [Source:MGI Symbol;Acc:MGI:2445044]
ENSMUSG00000068130	859.8	-0.655838	0.0868216	-7.55385	4.22569e-14	1.77376e-12	Zfp442	protein_coding	zinc finger protein 442 [Source:MGI Symbol;Acc:MGI:3651999]
ENSMUSG00000039254	1159.32	0.336358	0.0445321	7.55317	4.24786e-14	1.77974e-12	Pomt1	protein_coding	protein-O-mannosyltransferase 1 [Source:MGI Symbol;Acc:MGI:2138994]
ENSMUSG00000029860	1461.05	1.0716	0.141889	7.55235	4.27477e-14	1.78767e-12	Zyx	protein_coding	zyxin [Source:MGI Symbol;Acc:MGI:103072]
ENSMUSG00000026999	1151.36	-0.605363	0.0801786	-7.55018	4.3467e-14	1.81436e-12	Nup35	protein_coding	nucleoporin 35 [Source:MGI Symbol;Acc:MGI:1916732]
ENSMUSG00000002058	1492.56	-0.539141	0.0714215	-7.54872	4.39565e-14	1.83139e-12	Unc119	protein_coding	unc-119 lipid binding chaperone [Source:MGI Symbol;Acc:MGI:1328357]
ENSMUSG00000063663	3187.42	-0.511965	0.0678383	-7.54684	4.4593e-14	1.85445e-12	Brwd3	protein_coding	bromodomain and WD repeat domain containing 3 [Source:MGI Symbol;Acc:MGI:3029414]
ENSMUSG00000030035	2247.96	-0.852363	0.113009	-7.54245	4.61222e-14	1.9145e-12	Wbp1	protein_coding	WW domain binding protein 1 [Source:MGI Symbol;Acc:MGI:104710]
ENSMUSG00000084319	629.927	-0.746276	0.0989779	-7.53982	4.70614e-14	1.94987e-12	Tpt1-ps3	processed_pseudogene	tumor protein, translationally-controlled, pseudogene 3 [Source:MGI Symbol;Acc:MGI:2664997]
ENSMUSG00000037992	562.372	1.03348	0.137092	7.53862	4.74966e-14	1.96427e-12	Rara	protein_coding	retinoic acid receptor, alpha [Source:MGI Symbol;Acc:MGI:97856]
ENSMUSG00000062054	1718.67	1.44413	0.191591	7.53759	4.78726e-14	1.97618e-12	Iah1	protein_coding	isoamyl acetate-hydrolyzing esterase 1 homolog [Source:MGI Symbol;Acc:MGI:1914982]
ENSMUSG00000028894	1409.66	0.795613	0.105557	7.5373	4.79807e-14	1.977e-12	Inpp5b	protein_coding	inositol polyphosphate-5-phosphatase B [Source:MGI Symbol;Acc:MGI:103257]
ENSMUSG00000008475	4692.57	-0.537515	0.0713223	-7.53642	4.83045e-14	1.98669e-12	Arpc5	protein_coding	actin related protein 2/3 complex, subunit 5 [Source:MGI Symbol;Acc:MGI:1915021]
ENSMUSG00000107333	113.32	-0.980004	0.130085	-7.53359	4.93626e-14	2.02649e-12	Gm43008	processed_pseudogene	predicted gene 43008 [Source:MGI Symbol;Acc:MGI:5663145]
ENSMUSG00000009905	750.134	0.541143	0.0718472	7.53186	5.00239e-14	2.04988e-12	Kdsr	protein_coding	3-ketodihydrosphingosine reductase [Source:MGI Symbol;Acc:MGI:1918000]
ENSMUSG00000044201	1768.51	-0.579671	0.076984	-7.52976	5.08337e-14	2.07926e-12	Cdc25c	protein_coding	cell division cycle 25C [Source:MGI Symbol;Acc:MGI:88350]
ENSMUSG00000021282	19035.5	0.538438	0.0715158	7.52894	5.11542e-14	2.08477e-12	Eif5	protein_coding	eukaryotic translation initiation factor 5 [Source:MGI Symbol;Acc:MGI:95309]
ENSMUSG00000027893	5033.27	0.623344	0.0827914	7.52909	5.10935e-14	2.08477e-12	Ahcyl1	protein_coding	S-adenosylhomocysteine hydrolase-like 1 [Source:MGI Symbol;Acc:MGI:2385184]
ENSMUSG00000054942	2257.06	0.492054	0.0653642	7.52789	5.15686e-14	2.09784e-12	Miga1	protein_coding	mitoguardin 1 [Source:MGI Symbol;Acc:MGI:1924567]
ENSMUSG00000006445	1001.3	0.872581	0.115929	7.52688	5.19678e-14	2.11025e-12	Epha2	protein_coding	Eph receptor A2 [Source:MGI Symbol;Acc:MGI:95278]
ENSMUSG00000024172	570.214	-0.773295	0.102849	-7.51876	5.52963e-14	2.23599e-12	St6gal2	protein_coding	beta galactoside alpha 2,6 sialyltransferase 2 [Source:MGI Symbol;Acc:MGI:2445190]
ENSMUSG00000073293	405.858	-0.619944	0.0824547	-7.51861	5.53635e-14	2.23599e-12	Nudt10	protein_coding	nudix (nucleoside diphosphate linked moiety X)-type motif 10 [Source:MGI Symbol;Acc:MGI:2147931]
ENSMUSG00000022114	1567.25	0.731623	0.0973031	7.51901	5.51945e-14	2.23599e-12	Spry2	protein_coding	sprouty RTK signaling antagonist 2 [Source:MGI Symbol;Acc:MGI:1345138]
ENSMUSG00000021824	4479.03	-0.46832	0.0623936	-7.50589	6.10134e-14	2.45974e-12	Ap3m1	protein_coding	adaptor-related protein complex 3, mu 1 subunit [Source:MGI Symbol;Acc:MGI:1929212]
ENSMUSG00000097848	35.7921	-1.51847	0.202403	-7.50222	6.27451e-14	2.52501e-12	Gm807	lncRNA	predicted gene 807 [Source:MGI Symbol;Acc:MGI:2685653]
ENSMUSG00000016382	3358.44	-0.673881	0.0898304	-7.5017	6.29975e-14	2.53062e-12	Pls3	protein_coding	plastin 3 (T-isoform) [Source:MGI Symbol;Acc:MGI:104807]
ENSMUSG00000022369	2694.21	0.929519	0.123979	7.49736	6.51165e-14	2.61107e-12	Mtbp	protein_coding	Mdm2, transformed 3T3 cell double minute p53 binding protein [Source:MGI Symbol;Acc:MGI:2146005]
ENSMUSG00000031983	1830.67	0.769096	0.102646	7.49272	6.7459e-14	2.70017e-12	2310022B05Rik	protein_coding	RIKEN cDNA 2310022B05 gene [Source:MGI Symbol;Acc:MGI:1916801]
ENSMUSG00000032375	1143.13	-0.668729	0.089287	-7.48966	6.90502e-14	2.75893e-12	Aph1b	protein_coding	aph1 homolog B, gamma secretase subunit [Source:MGI Symbol;Acc:MGI:3522097]
ENSMUSG00000017707	5275.96	0.717997	0.0958689	7.48936	6.92097e-14	2.76038e-12	Serinc3	protein_coding	serine incorporator 3 [Source:MGI Symbol;Acc:MGI:1349457]
ENSMUSG00000021417	2027.89	-0.564932	0.075498	-7.48274	7.27885e-14	2.89521e-12	Eci2	protein_coding	enoyl-Coenzyme A delta isomerase 2 [Source:MGI Symbol;Acc:MGI:1346064]
ENSMUSG00000037519	4865.62	0.324199	0.0433281	7.48241	7.29725e-14	2.89521e-12	Ppfia1	protein_coding	protein tyrosine phosphatase, receptor type, f polypeptide (PTPRF), interacting protein (liprin), alpha 1 [Source:MGI Symbol;Acc:MGI:1924750]
ENSMUSG00000051510	2272.06	0.568094	0.075924	7.4824	7.2979e-14	2.89521e-12	Mafg	protein_coding	v-maf musculoaponeurotic fibrosarcoma oncogene family, protein G (avian) [Source:MGI Symbol;Acc:MGI:96911]
ENSMUSG00000020357	711.165	1.07422	0.143571	7.48217	7.31069e-14	2.89521e-12	Flt4	protein_coding	FMS-like tyrosine kinase 4 [Source:MGI Symbol;Acc:MGI:95561]
ENSMUSG00000020078	3504.8	-0.59842	0.0800057	-7.47972	7.44813e-14	2.94444e-12	Vps26a	protein_coding	VPS26 retromer complex component A [Source:MGI Symbol;Acc:MGI:1353654]
ENSMUSG00000027420	121.525	0.888533	0.118842	7.47659	7.62754e-14	3.01006e-12	Bfsp1	protein_coding	beaded filament structural protein 1, in lens-CP94 [Source:MGI Symbol;Acc:MGI:101770]
ENSMUSG00000074867	604.979	-0.538551	0.0720388	-7.47585	7.67092e-14	3.01762e-12	Zfp808	protein_coding	zinc finger protein 808 [Source:MGI Symbol;Acc:MGI:3704127]
ENSMUSG00000029307	93.3306	4.20404	0.562353	7.4758	7.67362e-14	3.01762e-12	Dmp1	protein_coding	dentin matrix protein 1 [Source:MGI Symbol;Acc:MGI:94910]
ENSMUSG00000035530	8466	0.974697	0.130423	7.47335	7.81756e-14	3.06884e-12	Eif1	protein_coding	eukaryotic translation initiation factor 1 [Source:MGI Symbol;Acc:MGI:105125]
ENSMUSG00000031262	1557.09	-0.637294	0.0853039	-7.47087	7.9669e-14	3.12199e-12	Cenpi	protein_coding	centromere protein I [Source:MGI Symbol;Acc:MGI:2147897]
ENSMUSG00000032280	7011.63	0.793873	0.106267	7.47056	7.98551e-14	3.12383e-12	Tle3	protein_coding	transducin-like enhancer of split 3 [Source:MGI Symbol;Acc:MGI:104634]
ENSMUSG00000032289	738.366	1.11516	0.149298	7.46937	8.05803e-14	3.1467e-12	Thsd4	protein_coding	thrombospondin, type I, domain containing 4 [Source:MGI Symbol;Acc:MGI:2672033]
ENSMUSG00000015468	872.951	0.831622	0.111363	7.46767	8.16268e-14	3.18203e-12	Notch4	protein_coding	notch 4 [Source:MGI Symbol;Acc:MGI:107471]
ENSMUSG00000026814	835.062	1.28143	0.171637	7.46592	8.27176e-14	3.21895e-12	Eng	protein_coding	endoglin [Source:MGI Symbol;Acc:MGI:95392]
ENSMUSG00000074227	201.574	1.5903	0.213116	7.46212	8.51403e-14	3.30749e-12	Spint2	protein_coding	serine protease inhibitor, Kunitz type 2 [Source:MGI Symbol;Acc:MGI:1338031]
ENSMUSG00000058331	353.325	-0.677946	0.0908628	-7.46121	8.57346e-14	3.32481e-12	Zfp85	protein_coding	zinc finger protein 85 [Source:MGI Symbol;Acc:MGI:107767]
ENSMUSG00000026142	913.205	0.957611	0.128367	7.45997	8.65407e-14	3.35027e-12	Rhbdd1	protein_coding	rhomboid domain containing 1 [Source:MGI Symbol;Acc:MGI:1924117]
ENSMUSG00000036961	1863.88	1.07529	0.14417	7.45846	8.75423e-14	3.38321e-12	Wnt8b	protein_coding	wingless-type MMTV integration site family, member 8B [Source:MGI Symbol;Acc:MGI:109485]
ENSMUSG00000027985	1698.18	1.20319	0.161346	7.45723	8.83586e-14	3.40888e-12	Lef1	protein_coding	lymphoid enhancer binding factor 1 [Source:MGI Symbol;Acc:MGI:96770]
ENSMUSG00000025738	792.221	1.05018	0.140899	7.45337	9.09845e-14	3.50416e-12	Fbxl16	protein_coding	F-box and leucine-rich repeat protein 16 [Source:MGI Symbol;Acc:MGI:2448488]
ENSMUSG00000050671	72.9478	1.22912	0.164918	7.45295	9.12782e-14	3.50943e-12	Ism2	protein_coding	isthmin 2 [Source:MGI Symbol;Acc:MGI:2685110]
ENSMUSG00000030782	212.813	1.22175	0.164014	7.44907	9.40005e-14	3.60791e-12	Tgfb1i1	protein_coding	transforming growth factor beta 1 induced transcript 1 [Source:MGI Symbol;Acc:MGI:102784]
ENSMUSG00000001627	3583.43	0.839961	0.112894	7.44027	1.00476e-13	3.84987e-12	Ifrd1	protein_coding	interferon-related developmental regulator 1 [Source:MGI Symbol;Acc:MGI:1316717]
ENSMUSG00000015932	9499.82	-0.724534	0.0973962	-7.43904	1.01422e-13	3.87947e-12	Dstn	protein_coding	destrin [Source:MGI Symbol;Acc:MGI:1929270]
ENSMUSG00000061759	1340.65	-0.470357	0.0632489	-7.4366	1.03312e-13	3.94503e-12	Armt1	protein_coding	acidic residue methyltransferase 1 [Source:MGI Symbol;Acc:MGI:1920669]
ENSMUSG00000025665	7317.84	-0.647357	0.0870571	-7.43601	1.0377e-13	3.95579e-12	Rps6ka6	protein_coding	ribosomal protein S6 kinase polypeptide 6 [Source:MGI Symbol;Acc:MGI:1914321]
ENSMUSG00000037991	681.015	0.601467	0.0809072	7.43403	1.05335e-13	4.00865e-12	Rmi2	protein_coding	RecQ mediated genome instability 2 [Source:MGI Symbol;Acc:MGI:2685383]
ENSMUSG00000025650	321.138	0.711023	0.0956652	7.43241	1.06635e-13	4.05122e-12	Col7a1	protein_coding	collagen, type VII, alpha 1 [Source:MGI Symbol;Acc:MGI:88462]
ENSMUSG00000058665	634.616	1.2666	0.170509	7.42835	1.09957e-13	4.17037e-12	En1	protein_coding	engrailed 1 [Source:MGI Symbol;Acc:MGI:95389]
ENSMUSG00000025219	440.937	0.879575	0.118484	7.42358	1.13994e-13	4.31617e-12	Fgf8	protein_coding	fibroblast growth factor 8 [Source:MGI Symbol;Acc:MGI:99604]
ENSMUSG00000001062	887.398	0.399188	0.0538375	7.41468	1.21915e-13	4.60832e-12	Vps9d1	protein_coding	VPS9 domain containing 1 [Source:MGI Symbol;Acc:MGI:1914143]
ENSMUSG00000023456	12369.2	-1.46348	0.19739	-7.41419	1.22373e-13	4.61783e-12	Tpi1	protein_coding	triosephosphate isomerase 1 [Source:MGI Symbol;Acc:MGI:98797]
ENSMUSG00000044502	3450.53	-0.521071	0.0703039	-7.41169	1.24704e-13	4.69789e-12	Bod1	protein_coding	biorientation of chromosomes in cell division 1 [Source:MGI Symbol;Acc:MGI:1916806]
ENSMUSG00000038615	8780	1.11746	0.150858	7.40739	1.28811e-13	4.84445e-12	Nfe2l1	protein_coding	nuclear factor, erythroid derived 2,-like 1 [Source:MGI Symbol;Acc:MGI:99421]
ENSMUSG00000001467	8032.89	-0.836056	0.112974	-7.40044	1.35738e-13	5.09644e-12	Cyp51	protein_coding	cytochrome P450, family 51 [Source:MGI Symbol;Acc:MGI:106040]
ENSMUSG00000039126	222.297	1.14469	0.154693	7.39979	1.36396e-13	5.11255e-12	Prune2	protein_coding	prune homolog 2 [Source:MGI Symbol;Acc:MGI:1925004]
ENSMUSG00000020211	1362.59	1.13886	0.153999	7.39524	1.41152e-13	5.282e-12	Sf3a2	protein_coding	splicing factor 3a, subunit 2 [Source:MGI Symbol;Acc:MGI:104912]
ENSMUSG00000006289	2037.23	-0.768213	0.103914	-7.39276	1.43812e-13	5.37258e-12	Osgep	protein_coding	O-sialoglycoprotein endopeptidase [Source:MGI Symbol;Acc:MGI:1913496]
ENSMUSG00000020755	2600.31	-0.579788	0.078472	-7.38848	1.48521e-13	5.53926e-12	Sap30bp	protein_coding	SAP30 binding protein [Source:MGI Symbol;Acc:MGI:1927479]
ENSMUSG00000031661	3058.08	0.921263	0.124723	7.38649	1.50751e-13	5.61309e-12	Nkd1	protein_coding	naked cuticle 1 [Source:MGI Symbol;Acc:MGI:2135954]
ENSMUSG00000078532	1726.76	-0.622339	0.084289	-7.3834	1.54302e-13	5.73578e-12	Nkain1	protein_coding	Na+/K+ transporting ATPase interacting 1 [Source:MGI Symbol;Acc:MGI:1914399]
ENSMUSG00000063364	266.785	-0.568166	0.0769888	-7.37985	1.58467e-13	5.88085e-12	3300002I08Rik	protein_coding	RIKEN cDNA 3300002I08 gene [Source:MGI Symbol;Acc:MGI:1916527]
ENSMUSG00000056492	1170.59	0.878782	0.119101	7.37843	1.60164e-13	5.934e-12	Adgrf5	protein_coding	adhesion G protein-coupled receptor F5 [Source:MGI Symbol;Acc:MGI:2182928]
ENSMUSG00000021273	3246.94	-0.977109	0.13248	-7.37552	1.63706e-13	6.05525e-12	Fdft1	protein_coding	farnesyl diphosphate farnesyl transferase 1 [Source:MGI Symbol;Acc:MGI:102706]
ENSMUSG00000060470	160.592	0.969025	0.131407	7.37423	1.65293e-13	6.10385e-12	Adgrg3	protein_coding	adhesion G protein-coupled receptor G3 [Source:MGI Symbol;Acc:MGI:1859670]
ENSMUSG00000020607	1281.63	1.16457	0.158009	7.37025	1.7031e-13	6.27877e-12	Lratd1	protein_coding	LRAT domain containing 1 [Source:MGI Symbol;Acc:MGI:2145011]
ENSMUSG00000025437	3651.13	-0.27912	0.0378863	-7.36731	1.74106e-13	6.40818e-12	Usp33	protein_coding	ubiquitin specific peptidase 33 [Source:MGI Symbol;Acc:MGI:2159711]
ENSMUSG00000037621	302.081	0.593455	0.0805727	7.36546	1.76532e-13	6.48685e-12	Atoh8	protein_coding	atonal bHLH transcription factor 8 [Source:MGI Symbol;Acc:MGI:1918343]
ENSMUSG00000027405	10730.5	0.58545	0.0794928	7.36482	1.77388e-13	6.50762e-12	Nop56	protein_coding	NOP56 ribonucleoprotein [Source:MGI Symbol;Acc:MGI:1914384]
ENSMUSG00000060126	34510.9	-0.734463	0.0997571	-7.36251	1.80481e-13	6.59948e-12	Tpt1	protein_coding	tumor protein, translationally-controlled 1 [Source:MGI Symbol;Acc:MGI:104890]
ENSMUSG00000029598	569.26	0.8402	0.114116	7.36265	1.8029e-13	6.59948e-12	Plbd2	protein_coding	phospholipase B domain containing 2 [Source:MGI Symbol;Acc:MGI:1919022]
ENSMUSG00000044534	49.9697	1.3819	0.187764	7.3598	1.84186e-13	6.72398e-12	Ackr2	protein_coding	atypical chemokine receptor 2 [Source:MGI Symbol;Acc:MGI:1891697]
ENSMUSG00000032714	1145.39	1.11355	0.151423	7.35391	1.92489e-13	7.01567e-12	Syde1	protein_coding	synapse defective 1, Rho GTPase, homolog 1 (C. elegans) [Source:MGI Symbol;Acc:MGI:1918959]
ENSMUSG00000027434	222.024	1.47986	0.201296	7.35168	1.95736e-13	7.12244e-12	Nkx2-2	protein_coding	NK2 homeobox 2 [Source:MGI Symbol;Acc:MGI:97347]
ENSMUSG00000028753	103.716	1.21986	0.165999	7.34859	2.00307e-13	7.27695e-12	Vwa5b1	protein_coding	von Willebrand factor A domain containing 5B1 [Source:MGI Symbol;Acc:MGI:1922968]
ENSMUSG00000001666	308.003	-0.875543	0.119213	-7.34438	2.0671e-13	7.49743e-12	Ddt	protein_coding	D-dopachrome tautomerase [Source:MGI Symbol;Acc:MGI:1298381]
ENSMUSG00000066613	1128.62	-0.552993	0.0753029	-7.34358	2.07951e-13	7.53024e-12	Zfp932	protein_coding	zinc finger protein 932 [Source:MGI Symbol;Acc:MGI:1916754]
ENSMUSG00000104861	86.4834	-1.72857	0.235411	-7.34277	2.09212e-13	7.56367e-12	3110039M20Rik	lncRNA	RIKEN cDNA 3110039M20 gene [Source:MGI Symbol;Acc:MGI:1914543]
ENSMUSG00000024424	371.962	-0.511485	0.0696976	-7.33863	2.15789e-13	7.77969e-12	Ttc39c	protein_coding	tetratricopeptide repeat domain 39C [Source:MGI Symbol;Acc:MGI:1919997]
ENSMUSG00000019027	529.415	0.700716	0.095484	7.33857	2.15881e-13	7.77969e-12	Dnah1	protein_coding	dynein, axonemal, heavy chain 1 [Source:MGI Symbol;Acc:MGI:107721]
ENSMUSG00000030287	494.871	0.769725	0.104938	7.33506	2.21623e-13	7.97381e-12	Itpr2	protein_coding	inositol 1,4,5-triphosphate receptor 2 [Source:MGI Symbol;Acc:MGI:99418]
ENSMUSG00000073600	176.701	0.907676	0.123762	7.33403	2.23334e-13	8.02247e-12	Prob1	protein_coding	proline rich basic protein 1 [Source:MGI Symbol;Acc:MGI:2686460]
ENSMUSG00000062270	16029.4	-0.445263	0.0607552	-7.32881	2.32206e-13	8.32784e-12	Morf4l1	protein_coding	mortality factor 4 like 1 [Source:MGI Symbol;Acc:MGI:1096551]
ENSMUSG00000056749	816.067	1.63436	0.223126	7.32483	2.39208e-13	8.56525e-12	Nfil3	protein_coding	nuclear factor, interleukin 3, regulated [Source:MGI Symbol;Acc:MGI:109495]
ENSMUSG00000001674	3191.23	0.603521	0.0824026	7.32405	2.40603e-13	8.60146e-12	Ddx18	protein_coding	DEAD (Asp-Glu-Ala-Asp) box polypeptide 18 [Source:MGI Symbol;Acc:MGI:1914192]
ENSMUSG00000025366	1730.89	0.78831	0.107651	7.32286	2.42743e-13	8.66414e-12	Esyt1	protein_coding	extended synaptotagmin-like protein 1 [Source:MGI Symbol;Acc:MGI:1344426]
ENSMUSG00000015016	551.612	0.547591	0.0747826	7.32244	2.43495e-13	8.67717e-12	Acsf3	protein_coding	acyl-CoA synthetase family member 3 [Source:MGI Symbol;Acc:MGI:2182591]
ENSMUSG00000031360	1449.53	-0.577716	0.0789051	-7.32167	2.44913e-13	8.71385e-12	Ctps2	protein_coding	cytidine 5'-triphosphate synthase 2 [Source:MGI Symbol;Acc:MGI:1933185]
ENSMUSG00000079499	448.649	0.828543	0.113308	7.31228	2.62647e-13	9.32488e-12	6530402F18Rik	lncRNA	RIKEN cDNA 6530402F18 gene [Source:MGI Symbol;Acc:MGI:1923470]
ENSMUSG00000020653	1215.07	1.096	0.149888	7.31214	2.62919e-13	9.32488e-12	Klf11	protein_coding	Kruppel-like factor 11 [Source:MGI Symbol;Acc:MGI:2653368]
ENSMUSG00000034190	2997.97	-0.417474	0.0571065	-7.31045	2.66244e-13	9.4279e-12	Chmp7	protein_coding	charged multivesicular body protein 7 [Source:MGI Symbol;Acc:MGI:1913922]
ENSMUSG00000054256	7356.72	1.14817	0.157105	7.30832	2.70506e-13	9.5637e-12	Msi1	protein_coding	musashi RNA-binding protein 1 [Source:MGI Symbol;Acc:MGI:107376]
ENSMUSG00000024613	3706.18	1.05908	0.145036	7.30219	2.83127e-13	9.99417e-12	Tcof1	protein_coding	treacle ribosome biogenesis factor 1 [Source:MGI Symbol;Acc:MGI:892003]
ENSMUSG00000020111	1562.19	-0.487528	0.0667802	-7.30049	2.86725e-13	1.00881e-11	Micu1	protein_coding	mitochondrial calcium uptake 1 [Source:MGI Symbol;Acc:MGI:2384909]
ENSMUSG00000024991	26013.9	0.748973	0.102595	7.30029	2.87139e-13	1.00881e-11	Eif3a	protein_coding	eukaryotic translation initiation factor 3, subunit A [Source:MGI Symbol;Acc:MGI:95301]
ENSMUSG00000003518	996.396	0.811097	0.111104	7.30035	2.8703e-13	1.00881e-11	Dusp3	protein_coding	dual specificity phosphatase 3 (vaccinia virus phosphatase VH1-related) [Source:MGI Symbol;Acc:MGI:1919599]
ENSMUSG00000003226	23130.9	-0.426236	0.058512	-7.2846	3.22635e-13	1.12998e-11	Ranbp2	protein_coding	RAN binding protein 2 [Source:MGI Symbol;Acc:MGI:894323]
ENSMUSG00000030530	628.747	0.714933	0.0981411	7.28474	3.22281e-13	1.12998e-11	Furin	protein_coding	furin (paired basic amino acid cleaving enzyme) [Source:MGI Symbol;Acc:MGI:97513]
ENSMUSG00000055733	293.586	-0.757294	0.10399	-7.28236	3.28024e-13	1.14706e-11	Nap1l3	protein_coding	nucleosome assembly protein 1-like 3 [Source:MGI Symbol;Acc:MGI:1859565]
ENSMUSG00000022724	1144.76	0.920927	0.126599	7.27438	3.48023e-13	1.2151e-11	Riox2	protein_coding	ribosomal oxygenase 2 [Source:MGI Symbol;Acc:MGI:1914264]
ENSMUSG00000020918	2510.32	0.516559	0.071025	7.27292	3.51795e-13	1.22636e-11	Kat2a	protein_coding	K(lysine) acetyltransferase 2A [Source:MGI Symbol;Acc:MGI:1343101]
ENSMUSG00000020198	5371.81	0.486194	0.0668596	7.27186	3.54562e-13	1.23409e-11	Ap3d1	protein_coding	adaptor-related protein complex 3, delta 1 subunit [Source:MGI Symbol;Acc:MGI:107734]
ENSMUSG00000030054	67.3398	1.46131	0.201082	7.26727	3.66825e-13	1.27479e-11	Gp9	protein_coding	glycoprotein 9 (platelet) [Source:MGI Symbol;Acc:MGI:1860137]
ENSMUSG00000038628	3546.43	-0.598099	0.0823133	-7.26612	3.69949e-13	1.28365e-11	Polr3k	protein_coding	polymerase (RNA) III (DNA directed) polypeptide K [Source:MGI Symbol;Acc:MGI:1914255]
ENSMUSG00000048416	423.698	-0.725894	0.0999119	-7.26534	3.72107e-13	1.28915e-11	Mlf1	protein_coding	myeloid leukemia factor 1 [Source:MGI Symbol;Acc:MGI:1341819]
ENSMUSG00000058806	297.057	0.798622	0.109942	7.26405	3.75665e-13	1.29947e-11	Col13a1	protein_coding	collagen, type XIII, alpha 1 [Source:MGI Symbol;Acc:MGI:1277201]
ENSMUSG00000032637	4084.09	1.45162	0.199968	7.25929	3.89129e-13	1.34396e-11	Atxn2l	protein_coding	ataxin 2-like [Source:MGI Symbol;Acc:MGI:2446242]
ENSMUSG00000012117	1263.13	0.50822	0.0700223	7.25796	3.92961e-13	1.35511e-11	Dhdds	protein_coding	dehydrodolichyl diphosphate synthase [Source:MGI Symbol;Acc:MGI:1914672]
ENSMUSG00000036309	15242.2	-0.819994	0.11306	-7.25274	4.08431e-13	1.4037e-11	Skp1a	protein_coding	S-phase kinase-associated protein 1A [Source:MGI Symbol;Acc:MGI:103575]
ENSMUSG00000026615	31036.7	1.29344	0.178333	7.25296	4.07758e-13	1.4037e-11	Eprs	protein_coding	glutamyl-prolyl-tRNA synthetase [Source:MGI Symbol;Acc:MGI:97838]
ENSMUSG00000026609	34.1992	1.4492	0.199818	7.25257	4.08929e-13	1.4037e-11	Ush2a	protein_coding	usherin [Source:MGI Symbol;Acc:MGI:1341292]
ENSMUSG00000033788	494.714	0.749749	0.103392	7.25152	4.12124e-13	1.4125e-11	Dysf	protein_coding	dysferlin [Source:MGI Symbol;Acc:MGI:1349385]
ENSMUSG00000033809	426.699	0.823093	0.113516	7.25092	4.13965e-13	1.41665e-11	Alg3	protein_coding	asparagine-linked glycosylation 3 (alpha-1,3-mannosyltransferase) [Source:MGI Symbol;Acc:MGI:1098592]
ENSMUSG00000044452	3766.74	0.466709	0.0643857	7.24864	4.20972e-13	1.43843e-11	Zfp507	protein_coding	zinc finger protein 507 [Source:MGI Symbol;Acc:MGI:1916378]
ENSMUSG00000041353	739.688	-0.625485	0.0863075	-7.24717	4.25578e-13	1.45195e-11	Tmem29	protein_coding	transmembrane protein 29 [Source:MGI Symbol;Acc:MGI:1923420]
ENSMUSG00000038437	4982.62	0.449219	0.0620054	7.24483	4.32973e-13	1.47494e-11	Mllt6	protein_coding	myeloid/lymphoid or mixed-lineage leukemia; translocated to, 6 [Source:MGI Symbol;Acc:MGI:1935145]
ENSMUSG00000018199	9847.41	-0.533911	0.0737341	-7.24103	4.45295e-13	1.51461e-11	Ro60	protein_coding	Ro60, Y RNA binding protein [Source:MGI Symbol;Acc:MGI:106652]
ENSMUSG00000022101	1164.58	0.947492	0.130928	7.23675	4.59551e-13	1.56073e-11	Fgf17	protein_coding	fibroblast growth factor 17 [Source:MGI Symbol;Acc:MGI:1202401]
ENSMUSG00000020898	3229.43	0.583972	0.080767	7.23033	4.81806e-13	1.63384e-11	Ctc1	protein_coding	CTS telomere maintenance complex component 1 [Source:MGI Symbol;Acc:MGI:1916214]
ENSMUSG00000028333	9117.93	1.06902	0.147941	7.22597	4.97538e-13	1.68464e-11	Anp32b	protein_coding	acidic (leucine-rich) nuclear phosphoprotein 32 family, member B [Source:MGI Symbol;Acc:MGI:1914878]
ENSMUSG00000027323	2155.99	0.688315	0.095314	7.22155	5.13994e-13	1.73773e-11	Rad51	protein_coding	RAD51 recombinase [Source:MGI Symbol;Acc:MGI:97890]
ENSMUSG00000042821	164.903	1.10295	0.15274	7.2211	5.15699e-13	1.74087e-11	Snai1	protein_coding	snail family zinc finger 1 [Source:MGI Symbol;Acc:MGI:98330]
ENSMUSG00000039210	2075.46	0.427814	0.0592487	7.22065	5.17409e-13	1.74402e-11	Gpatch2	protein_coding	G patch domain containing 2 [Source:MGI Symbol;Acc:MGI:1915019]
ENSMUSG00000044768	1959.38	-0.406983	0.0563941	-7.21677	5.32383e-13	1.7918e-11	D1Ertd622e	protein_coding	DNA segment, Chr 1, ERATO Doi 622, expressed [Source:MGI Symbol;Acc:MGI:1277184]
ENSMUSG00000031246	11092.2	-0.742121	0.102877	-7.2137	5.44501e-13	1.82983e-11	Sh3bgrl	protein_coding	SH3-binding domain glutamic acid-rich protein like [Source:MGI Symbol;Acc:MGI:1930849]
ENSMUSG00000045438	1312.37	-0.596698	0.0827296	-7.21262	5.48842e-13	1.84166e-11	Cox19	protein_coding	cytochrome c oxidase assembly protein 19 [Source:MGI Symbol;Acc:MGI:1915283]
ENSMUSG00000027207	989.115	-0.474853	0.0659429	-7.20096	5.97885e-13	2.00323e-11	Galk2	protein_coding	galactokinase 2 [Source:MGI Symbol;Acc:MGI:1917226]
ENSMUSG00000028708	696.697	0.602845	0.0837266	7.20016	6.01411e-13	2.01204e-11	Mknk1	protein_coding	MAP kinase-interacting serine/threonine kinase 1 [Source:MGI Symbol;Acc:MGI:894316]
ENSMUSG00000044807	3105.09	-0.470421	0.0653425	-7.19932	6.05148e-13	2.02152e-11	Zfp354c	protein_coding	zinc finger protein 354C [Source:MGI Symbol;Acc:MGI:1353621]
ENSMUSG00000045917	637.904	0.893675	0.124199	7.1955	6.22332e-13	2.07583e-11	Tmem268	protein_coding	transmembrane protein 268 [Source:MGI Symbol;Acc:MGI:1913920]
ENSMUSG00000021996	4602.67	-0.709733	0.0986899	-7.19155	6.40605e-13	2.1336e-11	Esd	protein_coding	esterase D/formylglutathione hydrolase [Source:MGI Symbol;Acc:MGI:95421]
ENSMUSG00000000290	57.2592	1.4514	0.201951	7.18686	6.62963e-13	2.20479e-11	Itgb2	protein_coding	integrin beta 2 [Source:MGI Symbol;Acc:MGI:96611]
ENSMUSG00000029762	527.937	-0.758559	0.105558	-7.18616	6.66398e-13	2.21294e-11	Akr1b8	protein_coding	aldo-keto reductase family 1, member B8 [Source:MGI Symbol;Acc:MGI:107673]
ENSMUSG00000041130	2303.57	0.521637	0.072599	7.18518	6.71174e-13	2.2255e-11	Zfp598	protein_coding	zinc finger protein 598 [Source:MGI Symbol;Acc:MGI:2670965]
ENSMUSG00000022898	1776.14	-0.530321	0.0738608	-7.18001	6.9706e-13	2.30792e-11	Vps26c	protein_coding	VPS26 endosomal protein sorting factor C [Source:MGI Symbol;Acc:MGI:1206040]
ENSMUSG00000030733	1698.06	0.543967	0.0757892	7.17736	7.10688e-13	2.34957e-11	Sh2b1	protein_coding	SH2B adaptor protein 1 [Source:MGI Symbol;Acc:MGI:1201407]
ENSMUSG00000032407	11312.2	-0.348869	0.0486693	-7.16816	7.60122e-13	2.5093e-11	U2surp	protein_coding	U2 snRNP-associated SURP domain containing [Source:MGI Symbol;Acc:MGI:1915208]
ENSMUSG00000030835	3066.85	0.676908	0.0944521	7.16667	7.68419e-13	2.53296e-11	Nomo1	protein_coding	nodal modulator 1 [Source:MGI Symbol;Acc:MGI:2385850]
ENSMUSG00000023034	180.165	1.54894	0.21619	7.16472	7.79432e-13	2.56549e-11	Nr4a1	protein_coding	nuclear receptor subfamily 4, group A, member 1 [Source:MGI Symbol;Acc:MGI:1352454]
ENSMUSG00000045980	146.135	1.16214	0.162336	7.15887	8.13477e-13	2.67362e-11	Tmem104	protein_coding	transmembrane protein 104 [Source:MGI Symbol;Acc:MGI:2444222]
ENSMUSG00000042507	1829.88	1.1754	0.164214	7.15774	8.20175e-13	2.69169e-11	Elmsan1	protein_coding	ELM2 and Myb/SANT-like domain containing 1 [Source:MGI Symbol;Acc:MGI:2685106]
ENSMUSG00000048562	2574.81	0.723719	0.101113	7.15752	8.2148e-13	2.69203e-11	Sp8	protein_coding	trans-acting transcription factor 8 [Source:MGI Symbol;Acc:MGI:2443471]
ENSMUSG00000034254	2515.01	0.984558	0.137568	7.15689	8.25277e-13	2.70052e-11	Agpat1	protein_coding	1-acylglycerol-3-phosphate O-acyltransferase 1 (lysophosphatidic acid acyltransferase, alpha) [Source:MGI Symbol;Acc:MGI:1932075]
ENSMUSG00000036513	1211.3	-0.522015	0.0729915	-7.15172	8.56986e-13	2.8002e-11	Commd2	protein_coding	COMM domain containing 2 [Source:MGI Symbol;Acc:MGI:1098806]
ENSMUSG00000007476	802.723	0.648422	0.0906761	7.15097	8.61679e-13	2.81143e-11	Lrrc8a	protein_coding	leucine rich repeat containing 8A VRAC subunit A [Source:MGI Symbol;Acc:MGI:2652847]
ENSMUSG00000022685	1600.18	0.34836	0.0487332	7.14831	8.78549e-13	2.86231e-11	Parn	protein_coding	poly(A)-specific ribonuclease (deadenylation nuclease) [Source:MGI Symbol;Acc:MGI:1921358]
ENSMUSG00000085982	234.719	1.069	0.149622	7.14467	9.02133e-13	2.93488e-11	9530051G07Rik	lncRNA	RIKEN cDNA 9530051G07 gene [Source:MGI Symbol;Acc:MGI:2442715]
ENSMUSG00000022556	1115.2	0.649862	0.091004	7.14103	9.26322e-13	3.00921e-11	Hsf1	protein_coding	heat shock factor 1 [Source:MGI Symbol;Acc:MGI:96238]
ENSMUSG00000050567	2011	1.08027	0.15129	7.14043	9.30413e-13	3.01812e-11	Maml1	protein_coding	mastermind like transcriptional coactivator 1 [Source:MGI Symbol;Acc:MGI:1890504]
ENSMUSG00000063931	1274.75	-0.625626	0.0876277	-7.13959	9.36064e-13	3.03206e-11	Pepd	protein_coding	peptidase D [Source:MGI Symbol;Acc:MGI:97542]
ENSMUSG00000042419	578.501	0.830138	0.116354	7.13461	9.70615e-13	3.13944e-11	Nfkbil1	protein_coding	nuclear factor of kappa light polypeptide gene enhancer in B cells inhibitor like 1 [Source:MGI Symbol;Acc:MGI:1340031]
ENSMUSG00000025510	1502.49	-0.552226	0.0774101	-7.13377	9.76536e-13	3.15404e-11	Cd151	protein_coding	CD151 antigen [Source:MGI Symbol;Acc:MGI:1096360]
ENSMUSG00000033707	381.888	0.46749	0.0655346	7.13348	9.78639e-13	3.15629e-11	Lrrc24	protein_coding	leucine rich repeat containing 24 [Source:MGI Symbol;Acc:MGI:3605040]
ENSMUSG00000020075	10113.7	0.726569	0.101874	7.13202	9.89065e-13	3.18533e-11	Ddx21	protein_coding	DEAD (Asp-Glu-Ala-Asp) box polypeptide 21 [Source:MGI Symbol;Acc:MGI:1860494]
ENSMUSG00000025034	2633.01	0.785609	0.110168	7.13099	9.96473e-13	3.20458e-11	Trim8	protein_coding	tripartite motif-containing 8 [Source:MGI Symbol;Acc:MGI:1933302]
ENSMUSG00000043259	917.542	1.39495	0.195636	7.13034	1.00118e-12	3.21511e-11	Fam13c	protein_coding	family with sequence similarity 13, member C [Source:MGI Symbol;Acc:MGI:1918971]
ENSMUSG00000050912	4605.58	-0.580887	0.0815832	-7.12017	1.0779e-12	3.45654e-11	Tmem123	protein_coding	transmembrane protein 123 [Source:MGI Symbol;Acc:MGI:1919179]
ENSMUSG00000059013	473.563	0.611599	0.0859063	7.11938	1.08417e-12	3.47167e-11	Sh2d3c	protein_coding	SH2 domain containing 3C [Source:MGI Symbol;Acc:MGI:1351631]
ENSMUSG00000046556	1163.54	0.748264	0.105108	7.11902	1.08701e-12	3.47578e-11	Zfp319	protein_coding	zinc finger protein 319 [Source:MGI Symbol;Acc:MGI:1890618]
ENSMUSG00000029177	5317.46	-0.575196	0.0808978	-7.11015	1.15913e-12	3.70113e-11	Cenpa	protein_coding	centromere protein A [Source:MGI Symbol;Acc:MGI:88375]
ENSMUSG00000026313	2801.83	0.806698	0.113461	7.10992	1.16113e-12	3.70224e-11	Hdac4	protein_coding	histone deacetylase 4 [Source:MGI Symbol;Acc:MGI:3036234]
ENSMUSG00000033039	1154.26	0.744597	0.104773	7.10673	1.18823e-12	3.78326e-11	Micall1	protein_coding	microtubule associated monooxygenase, calponin and LIM domain containing -like 1 [Source:MGI Symbol;Acc:MGI:105870]
ENSMUSG00000032376	4362.88	-0.341157	0.0480305	-7.10292	1.2215e-12	3.88368e-11	Usp3	protein_coding	ubiquitin specific peptidase 3 [Source:MGI Symbol;Acc:MGI:2152450]
ENSMUSG00000015023	2304.74	0.685984	0.0965868	7.10225	1.22738e-12	3.89683e-11	Ddx19a	protein_coding	DEAD (Asp-Glu-Ala-Asp) box polypeptide 19a [Source:MGI Symbol;Acc:MGI:99526]
ENSMUSG00000050379	2246.24	-0.553714	0.0779905	-7.09976	1.24977e-12	3.95673e-11	Sept6	protein_coding	septin 6 [Source:MGI Symbol;Acc:MGI:1888939]
ENSMUSG00000074909	2769.05	-0.542196	0.0763672	-7.09985	1.24895e-12	3.95673e-11	Ranbp6	protein_coding	RAN binding protein 6 [Source:MGI Symbol;Acc:MGI:2683212]
ENSMUSG00000031997	384.069	1.24538	0.17543	7.09899	1.2567e-12	3.97306e-11	Trpc6	protein_coding	transient receptor potential cation channel, subfamily C, member 6 [Source:MGI Symbol;Acc:MGI:109523]
ENSMUSG00000019864	636.421	0.679882	0.0957862	7.09791	1.26657e-12	3.99863e-11	Rtn4ip1	protein_coding	reticulon 4 interacting protein 1 [Source:MGI Symbol;Acc:MGI:2178759]
ENSMUSG00000051502	131.454	1.06747	0.150403	7.09741	1.2712e-12	4.00758e-11	Ufsp1	protein_coding	UFM1-specific peptidase 1 [Source:MGI Symbol;Acc:MGI:1917490]
ENSMUSG00000004035	291.862	-0.923414	0.130233	-7.0905	1.33632e-12	4.20105e-11	Gstm7	protein_coding	glutathione S-transferase, mu 7 [Source:MGI Symbol;Acc:MGI:1915562]
ENSMUSG00000033278	1117.07	0.682902	0.0963099	7.09067	1.33462e-12	4.20105e-11	Ptprm	protein_coding	protein tyrosine phosphatase, receptor type, M [Source:MGI Symbol;Acc:MGI:102694]
ENSMUSG00000001518	1014.87	0.604427	0.0852852	7.08712	1.36931e-12	4.29876e-11	Itfg2	protein_coding	integrin alpha FG-GAP repeat containing 2 [Source:MGI Symbol;Acc:MGI:1915450]
ENSMUSG00000095193	94.439	-0.946467	0.133572	-7.08584	1.38208e-12	4.33276e-11	Gm20939	lncRNA	predicted gene, 20939 [Source:MGI Symbol;Acc:MGI:5434295]
ENSMUSG00000023942	1343.46	0.42898	0.0605549	7.08415	1.39898e-12	4.37962e-11	Slc29a1	protein_coding	solute carrier family 29 (nucleoside transporters), member 1 [Source:MGI Symbol;Acc:MGI:1927073]
ENSMUSG00000051412	1999.02	-0.87642	0.123734	-7.08311	1.40954e-12	4.40653e-11	Vamp7	protein_coding	vesicle-associated membrane protein 7 [Source:MGI Symbol;Acc:MGI:1096399]
ENSMUSG00000042148	984.355	0.572349	0.0808078	7.08284	1.41227e-12	4.40891e-11	Cox10	protein_coding	heme A:farnesyltransferase cytochrome c oxidase assembly factor 10 [Source:MGI Symbol;Acc:MGI:1917633]
ENSMUSG00000000740	34699.8	0.87528	0.123591	7.08206	1.42028e-12	4.42775e-11	Rpl13	protein_coding	ribosomal protein L13 [Source:MGI Symbol;Acc:MGI:105922]
ENSMUSG00000024781	980.625	-0.532968	0.0752921	-7.07867	1.45549e-12	4.53123e-11	Lipa	protein_coding	lysosomal acid lipase A [Source:MGI Symbol;Acc:MGI:96789]
ENSMUSG00000029918	2107.43	-0.7457	0.105372	-7.07682	1.47504e-12	4.58573e-11	Mrps33	protein_coding	mitochondrial ribosomal protein S33 [Source:MGI Symbol;Acc:MGI:1338046]
ENSMUSG00000024883	226.631	1.5895	0.224697	7.07396	1.50576e-12	4.67475e-11	Rin1	protein_coding	Ras and Rab interactor 1 [Source:MGI Symbol;Acc:MGI:2385695]
ENSMUSG00000028859	40.2637	1.2254	0.173309	7.07064	1.54225e-12	4.7814e-11	Csf3r	protein_coding	colony stimulating factor 3 receptor (granulocyte) [Source:MGI Symbol;Acc:MGI:1339755]
ENSMUSG00000048047	3159.74	-1.05909	0.14988	-7.06628	1.59144e-12	4.92708e-11	Zbtb33	protein_coding	zinc finger and BTB domain containing 33 [Source:MGI Symbol;Acc:MGI:1927290]
ENSMUSG00000025810	2451.07	0.589562	0.0834665	7.06345	1.62415e-12	5.02142e-11	Nrp1	protein_coding	neuropilin 1 [Source:MGI Symbol;Acc:MGI:106206]
ENSMUSG00000048170	6199.15	0.447566	0.0633732	7.06238	1.63678e-12	5.05351e-11	Mcmbp	protein_coding	minichromosome maintenance complex binding protein [Source:MGI Symbol;Acc:MGI:1920977]
ENSMUSG00000041720	3227.91	0.6968	0.0986748	7.06158	1.64618e-12	5.07553e-11	Pi4ka	protein_coding	phosphatidylinositol 4-kinase alpha [Source:MGI Symbol;Acc:MGI:2448506]
ENSMUSG00000032018	1655.52	-0.779147	0.110402	-7.05736	1.697e-12	5.22505e-11	Sc5d	protein_coding	sterol-C5-desaturase [Source:MGI Symbol;Acc:MGI:1353611]
ENSMUSG00000027206	8302.07	-0.552666	0.0783226	-7.05628	1.71024e-12	5.25344e-11	Cops2	protein_coding	COP9 signalosome subunit 2 [Source:MGI Symbol;Acc:MGI:1330276]
ENSMUSG00000062300	2492.18	0.554678	0.0786083	7.05622	1.71091e-12	5.25344e-11	Nectin2	protein_coding	nectin cell adhesion molecule 2 [Source:MGI Symbol;Acc:MGI:97822]
ENSMUSG00000020321	7314.9	-0.914478	0.129605	-7.05586	1.71541e-12	5.26004e-11	Mdh1	protein_coding	malate dehydrogenase 1, NAD (soluble) [Source:MGI Symbol;Acc:MGI:97051]
ENSMUSG00000062209	1909.09	0.756675	0.107354	7.0484	1.80981e-12	5.54192e-11	Erbb4	protein_coding	erb-b2 receptor tyrosine kinase 4 [Source:MGI Symbol;Acc:MGI:104771]
ENSMUSG00000040725	10766.4	0.71109	0.100891	7.04811	1.81368e-12	5.54619e-11	Hnrnpul1	protein_coding	heterogeneous nuclear ribonucleoprotein U-like 1 [Source:MGI Symbol;Acc:MGI:2443517]
ENSMUSG00000030216	3589.16	0.767448	0.10894	7.04471	1.85849e-12	5.67549e-11	Wbp11	protein_coding	WW domain binding protein 11 [Source:MGI Symbol;Acc:MGI:1891823]
ENSMUSG00000068263	380.996	1.198	0.170152	7.04076	1.91188e-12	5.83057e-11	Efcc1	protein_coding	EF hand and coiled-coil domain containing 1 [Source:MGI Symbol;Acc:MGI:3611451]
ENSMUSG00000063445	4083.91	-0.780351	0.11091	-7.03587	1.98017e-12	6.03064e-11	Nmral1	protein_coding	NmrA-like family domain containing 1 [Source:MGI Symbol;Acc:MGI:1915074]
ENSMUSG00000028644	357.04	1.2077	0.171661	7.03536	1.98743e-12	6.04453e-11	Ermap	protein_coding	erythroblast membrane-associated protein [Source:MGI Symbol;Acc:MGI:1349816]
ENSMUSG00000050761	73.798	1.03344	0.1469	7.03501	1.99246e-12	6.05162e-11	Gp1bb	protein_coding	glycoprotein Ib, beta polypeptide [Source:MGI Symbol;Acc:MGI:107852]
ENSMUSG00000031425	588.716	-0.622819	0.0885472	-7.03375	2.0106e-12	6.09847e-11	Plp1	protein_coding	proteolipid protein (myelin) 1 [Source:MGI Symbol;Acc:MGI:97623]
ENSMUSG00000029507	1266.76	0.411882	0.0585717	7.0321	2.03448e-12	6.16256e-11	Pus1	protein_coding	pseudouridine synthase 1 [Source:MGI Symbol;Acc:MGI:1929237]
ENSMUSG00000025236	1937.63	0.587347	0.0835763	7.02767	2.10008e-12	6.35266e-11	Adpgk	protein_coding	ADP-dependent glucokinase [Source:MGI Symbol;Acc:MGI:1919391]
ENSMUSG00000046605	443.501	0.706001	0.100473	7.02677	2.11371e-12	6.38528e-11	B3gntl1	protein_coding	UDP-GlcNAc:betaGal beta-1,3-N-acetylglucosaminyltransferase-like 1 [Source:MGI Symbol;Acc:MGI:2441705]
ENSMUSG00000039117	1369.96	0.905471	0.128868	7.02636	2.11988e-12	6.3953e-11	Taf4	protein_coding	TATA-box binding protein associated factor 4 [Source:MGI Symbol;Acc:MGI:2152346]
ENSMUSG00000006276	2639.51	0.448745	0.0638716	7.02574	2.12935e-12	6.41525e-11	Eps15l1	protein_coding	epidermal growth factor receptor pathway substrate 15-like 1 [Source:MGI Symbol;Acc:MGI:104582]
ENSMUSG00000070934	2215.81	-0.466404	0.0664392	-7.02001	2.21858e-12	6.67508e-11	Rraga	protein_coding	Ras-related GTP binding A [Source:MGI Symbol;Acc:MGI:1915691]
ENSMUSG00000045294	4458.75	-1.36903	0.195099	-7.01711	2.26497e-12	6.80553e-11	Insig1	protein_coding	insulin induced gene 1 [Source:MGI Symbol;Acc:MGI:1916289]
ENSMUSG00000020427	1076.05	1.42251	0.202734	7.01665	2.27256e-12	6.81921e-11	Igfbp3	protein_coding	insulin-like growth factor binding protein 3 [Source:MGI Symbol;Acc:MGI:96438]
ENSMUSG00000025576	231.516	0.796928	0.113601	7.01518	2.29658e-12	6.88207e-11	Rbfox3	protein_coding	RNA binding protein, fox-1 homolog (C. elegans) 3 [Source:MGI Symbol;Acc:MGI:106368]
ENSMUSG00000022240	1246.45	1.13578	0.161909	7.01491	2.30089e-12	6.88577e-11	Ctnnd2	protein_coding	catenin (cadherin associated protein), delta 2 [Source:MGI Symbol;Acc:MGI:1195966]
ENSMUSG00000078810	45.9748	1.58778	0.226436	7.01201	2.34915e-12	7.02082e-11	Gp6	protein_coding	glycoprotein 6 (platelet) [Source:MGI Symbol;Acc:MGI:1889810]
ENSMUSG00000002210	823.546	0.576442	0.0822376	7.00947	2.39214e-12	7.13296e-11	Smg9	protein_coding	smg-9 homolog, nonsense mediated mRNA decay factor (C. elegans) [Source:MGI Symbol;Acc:MGI:1919247]
ENSMUSG00000030785	35.48	7.8018	1.11304	7.00942	2.39304e-12	7.13296e-11	Cox6a2	protein_coding	cytochrome c oxidase subunit 6A2 [Source:MGI Symbol;Acc:MGI:104649]
ENSMUSG00000025225	388.206	0.655653	0.0935494	7.00863	2.40668e-12	7.16411e-11	Nfkb2	protein_coding	nuclear factor of kappa light polypeptide gene enhancer in B cells 2, p49/p100 [Source:MGI Symbol;Acc:MGI:1099800]
ENSMUSG00000038766	5696.6	0.366544	0.0523463	7.0023	2.51793e-12	7.48533e-11	Gabpb2	protein_coding	GA repeat binding protein, beta 2 [Source:MGI Symbol;Acc:MGI:95612]
ENSMUSG00000031563	2536.21	0.619581	0.0885457	6.9973	2.60934e-12	7.74682e-11	Wwc2	protein_coding	WW, C2 and coiled-coil domain containing 2 [Source:MGI Symbol;Acc:MGI:1261872]
ENSMUSG00000003382	1569.77	0.47523	0.0680562	6.98291	2.89131e-12	8.57257e-11	Etv3	protein_coding	ets variant 3 [Source:MGI Symbol;Acc:MGI:1350926]
ENSMUSG00000021550	1098.69	-0.425191	0.0609158	-6.97998	2.9522e-12	8.74156e-11	2210016F16Rik	protein_coding	RIKEN cDNA 2210016F16 gene [Source:MGI Symbol;Acc:MGI:1917403]
ENSMUSG00000021144	4042.01	0.675953	0.0968879	6.97665	3.02298e-12	8.93932e-11	Mta1	protein_coding	metastasis associated 1 [Source:MGI Symbol;Acc:MGI:2150037]
ENSMUSG00000063882	4823.27	-1.11517	0.159881	-6.97497	3.05944e-12	9.03523e-11	Uqcrh	protein_coding	ubiquinol-cytochrome c reductase hinge protein [Source:MGI Symbol;Acc:MGI:1913826]
ENSMUSG00000049532	7283.22	0.615329	0.0882608	6.97171	3.13106e-12	9.23458e-11	Sall2	protein_coding	spalt like transcription factor 2 [Source:MGI Symbol;Acc:MGI:1354373]
ENSMUSG00000036693	3317.44	0.870834	0.124917	6.97129	3.14055e-12	9.25039e-11	Nop14	protein_coding	NOP14 nucleolar protein [Source:MGI Symbol;Acc:MGI:1922666]
ENSMUSG00000028454	749.201	0.601021	0.0862185	6.9709	3.14925e-12	9.26382e-11	Pigo	protein_coding	phosphatidylinositol glycan anchor biosynthesis, class O [Source:MGI Symbol;Acc:MGI:1861452]
ENSMUSG00000107881	130.526	-0.801083	0.114965	-6.96807	3.21313e-12	9.43384e-11	Gm44250	TEC	predicted gene, 44250 [Source:MGI Symbol;Acc:MGI:5690642]
ENSMUSG00000012114	813.382	0.838258	0.120302	6.96797	3.21546e-12	9.43384e-11	Med15	protein_coding	mediator complex subunit 15 [Source:MGI Symbol;Acc:MGI:2137379]
ENSMUSG00000021895	190.451	0.94187	0.135236	6.96463	3.2928e-12	9.64811e-11	Arhgef3	protein_coding	Rho guanine nucleotide exchange factor (GEF) 3 [Source:MGI Symbol;Acc:MGI:1918954]
ENSMUSG00000040463	12089.2	0.612814	0.0880374	6.96084	3.38257e-12	9.89821e-11	Mybbp1a	protein_coding	MYB binding protein (P160) 1a [Source:MGI Symbol;Acc:MGI:106181]
ENSMUSG00000035011	523.018	0.6716	0.0965118	6.95873	3.43342e-12	1.00339e-10	Zbtb7a	protein_coding	zinc finger and BTB domain containing 7a [Source:MGI Symbol;Acc:MGI:1335091]
ENSMUSG00000020787	90.9101	1.28242	0.184324	6.95741	3.46593e-12	1.01157e-10	P2rx1	protein_coding	purinergic receptor P2X, ligand-gated ion channel, 1 [Source:MGI Symbol;Acc:MGI:1098235]
ENSMUSG00000039183	1053.68	-0.550069	0.0790949	-6.95455	3.5369e-12	1.03094e-10	Nubp2	protein_coding	nucleotide binding protein 2 [Source:MGI Symbol;Acc:MGI:1347072]
ENSMUSG00000018381	97.7152	1.15127	0.165593	6.95241	3.59089e-12	1.04532e-10	Abi3	protein_coding	ABI gene family, member 3 [Source:MGI Symbol;Acc:MGI:1913860]
ENSMUSG00000046792	1340.18	0.380733	0.0547795	6.95028	3.6456e-12	1.05987e-10	Zfp787	protein_coding	zinc finger protein 787 [Source:MGI Symbol;Acc:MGI:1914359]
ENSMUSG00000047141	1578.51	-0.463616	0.066722	-6.94848	3.69254e-12	1.07213e-10	Zfp654	protein_coding	zinc finger protein 654 [Source:MGI Symbol;Acc:MGI:1919270]
ENSMUSG00000038208	286.352	0.55562	0.0800129	6.94412	3.80814e-12	1.10426e-10	Pgap3	protein_coding	post-GPI attachment to proteins 3 [Source:MGI Symbol;Acc:MGI:2444461]
ENSMUSG00000088252	33.1887	-1.51923	0.218809	-6.94318	3.8338e-12	1.11027e-10	Snord13	snoRNA	small nucleolar RNA, C/D box 13 [Source:MGI Symbol;Acc:MGI:3819521]
ENSMUSG00000026918	7512.62	0.754312	0.108661	6.94188	3.86906e-12	1.11903e-10	Brd3	protein_coding	bromodomain containing 3 [Source:MGI Symbol;Acc:MGI:1914632]
ENSMUSG00000004032	2521.72	-0.677491	0.0976017	-6.94138	3.88284e-12	1.12157e-10	Gstm5	protein_coding	glutathione S-transferase, mu 5 [Source:MGI Symbol;Acc:MGI:1309466]
ENSMUSG00000032387	430.441	1.16088	0.167263	6.94049	3.9075e-12	1.12724e-10	Rbpms2	protein_coding	RNA binding protein with multiple splicing 2 [Source:MGI Symbol;Acc:MGI:1919223]
ENSMUSG00000041482	813.425	0.901367	0.129978	6.93475	4.06938e-12	1.17243e-10	Piezo2	protein_coding	piezo-type mechanosensitive ion channel component 2 [Source:MGI Symbol;Acc:MGI:1918781]
ENSMUSG00000034168	3228.23	0.713249	0.102943	6.92858	4.25071e-12	1.2231e-10	Irf2bpl	protein_coding	interferon regulatory factor 2 binding protein-like [Source:MGI Symbol;Acc:MGI:2442463]
ENSMUSG00000073471	493.267	1.01465	0.146503	6.92577	4.33625e-12	1.24612e-10	Rsph3a	protein_coding	radial spoke 3A homolog (Chlamydomonas) [Source:MGI Symbol;Acc:MGI:1914082]
ENSMUSG00000019960	6400.52	0.896797	0.129498	6.9252	4.35359e-12	1.2495e-10	Dusp6	protein_coding	dual specificity phosphatase 6 [Source:MGI Symbol;Acc:MGI:1914853]
ENSMUSG00000031434	602.021	0.727004	0.104987	6.92468	4.36967e-12	1.25251e-10	Morc4	protein_coding	microrchidia 4 [Source:MGI Symbol;Acc:MGI:1922996]
ENSMUSG00000056493	1777.01	1.22867	0.177441	6.92435	4.3797e-12	1.25378e-10	Foxk1	protein_coding	forkhead box K1 [Source:MGI Symbol;Acc:MGI:1347488]
ENSMUSG00000029169	18835.8	-0.48784	0.0705009	-6.91962	4.52842e-12	1.2947e-10	Dhx15	protein_coding	DEAH (Asp-Glu-Ala-His) box polypeptide 15 [Source:MGI Symbol;Acc:MGI:1099786]
ENSMUSG00000049036	521.575	-0.56679	0.0819713	-6.91449	4.69558e-12	1.34078e-10	Tmem121	protein_coding	transmembrane protein 121 [Source:MGI Symbol;Acc:MGI:1916445]
ENSMUSG00000028249	6300.69	-0.609059	0.0881197	-6.91172	4.788e-12	1.36498e-10	Sdcbp	protein_coding	syndecan binding protein [Source:MGI Symbol;Acc:MGI:1337026]
ENSMUSG00000037172	3067.71	-0.588903	0.0852051	-6.91159	4.7925e-12	1.36498e-10	E330009J07Rik	protein_coding	RIKEN cDNA E330009J07 gene [Source:MGI Symbol;Acc:MGI:2444256]
ENSMUSG00000004031	86.4691	-1.17584	0.170192	-6.90889	4.88464e-12	1.38946e-10	Brinp2	protein_coding	bone morphogenic protein/retinoic acid inducible neural-specific 2 [Source:MGI Symbol;Acc:MGI:2443333]
ENSMUSG00000038462	4793.25	-0.58487	0.0846937	-6.90571	4.99546e-12	1.41918e-10	Uqcrfs1	protein_coding	ubiquinol-cytochrome c reductase, Rieske iron-sulfur polypeptide 1 [Source:MGI Symbol;Acc:MGI:1913944]
ENSMUSG00000056592	487.805	-0.41397	0.0599477	-6.90552	5.00204e-12	1.41925e-10	Zfp658	protein_coding	zinc finger protein 658 [Source:MGI Symbol;Acc:MGI:2652821]
ENSMUSG00000018427	277.964	-0.675977	0.0979134	-6.90382	5.06213e-12	1.43448e-10	Ypel2	protein_coding	yippee like 2 [Source:MGI Symbol;Acc:MGI:1925114]
ENSMUSG00000053198	455.665	0.877839	0.127274	6.89725	5.3017e-12	1.50047e-10	Prx	protein_coding	periaxin [Source:MGI Symbol;Acc:MGI:108176]
ENSMUSG00000047126	23662.4	-0.280983	0.0407533	-6.89473	5.3966e-12	1.52541e-10	Cltc	protein_coding	clathrin, heavy polypeptide (Hc) [Source:MGI Symbol;Acc:MGI:2388633]
ENSMUSG00000032218	3932.95	-0.614692	0.0891731	-6.89324	5.4535e-12	1.53955e-10	Ccnb2	protein_coding	cyclin B2 [Source:MGI Symbol;Acc:MGI:88311]
ENSMUSG00000042790	2318.47	0.540828	0.0784774	6.89151	5.52015e-12	1.55641e-10	Rnf214	protein_coding	ring finger protein 214 [Source:MGI Symbol;Acc:MGI:2444451]
ENSMUSG00000033191	1224.72	0.559988	0.0813171	6.88647	5.71923e-12	1.61051e-10	Tie1	protein_coding	tyrosine kinase with immunoglobulin-like and EGF-like domains 1 [Source:MGI Symbol;Acc:MGI:99906]
ENSMUSG00000023832	5909.99	-1.00133	0.145483	-6.88279	5.86919e-12	1.65066e-10	Acat2	protein_coding	acetyl-Coenzyme A acetyltransferase 2 [Source:MGI Symbol;Acc:MGI:87871]
ENSMUSG00000037568	1587.8	-0.599123	0.0871192	-6.87705	6.1104e-12	1.71635e-10	Vash2	protein_coding	vasohibin 2 [Source:MGI Symbol;Acc:MGI:2444826]
ENSMUSG00000041731	175.076	-1.66317	0.241971	-6.87344	6.26718e-12	1.7571e-10	Pgm5	protein_coding	phosphoglucomutase 5 [Source:MGI Symbol;Acc:MGI:1925668]
ENSMUSG00000042594	824.806	1.00201	0.145782	6.87335	6.27115e-12	1.7571e-10	Sh2b3	protein_coding	SH2B adaptor protein 3 [Source:MGI Symbol;Acc:MGI:893598]
ENSMUSG00000017478	5736.78	0.556012	0.0809191	6.87121	6.36589e-12	1.78141e-10	Zc3h18	protein_coding	zinc finger CCCH-type containing 18 [Source:MGI Symbol;Acc:MGI:1923264]
ENSMUSG00000058444	1125.8	0.481286	0.0701207	6.86367	6.71118e-12	1.8757e-10	Map2k5	protein_coding	mitogen-activated protein kinase kinase 5 [Source:MGI Symbol;Acc:MGI:1346345]
ENSMUSG00000035139	1356.42	0.428398	0.062428	6.86227	6.7773e-12	1.89182e-10	Secisbp2	protein_coding	SECIS binding protein 2 [Source:MGI Symbol;Acc:MGI:1922670]
ENSMUSG00000016181	1261.54	0.35747	0.0521168	6.85902	6.93342e-12	1.93299e-10	Utp25	protein_coding	UTP25 small subunit processome component [Source:MGI Symbol;Acc:MGI:2138080]
ENSMUSG00000031734	2630.16	0.624165	0.0910076	6.85839	6.96428e-12	1.93776e-10	Irx3	protein_coding	Iroquois related homeobox 3 [Source:MGI Symbol;Acc:MGI:1197522]
ENSMUSG00000025812	5564.89	0.630188	0.0918868	6.85831	6.96781e-12	1.93776e-10	Pard3	protein_coding	par-3 family cell polarity regulator [Source:MGI Symbol;Acc:MGI:2135608]
ENSMUSG00000029595	1523.18	0.821691	0.119911	6.85249	7.25754e-12	2.01583e-10	Lhx5	protein_coding	LIM homeobox protein 5 [Source:MGI Symbol;Acc:MGI:107792]
ENSMUSG00000028986	5021.75	-0.559059	0.0816023	-6.85101	7.33283e-12	2.03423e-10	Klhl7	protein_coding	kelch-like 7 [Source:MGI Symbol;Acc:MGI:1196453]
ENSMUSG00000058258	5343.9	-1.45326	0.212154	-6.85001	7.38433e-12	2.04598e-10	Idi1	protein_coding	isopentenyl-diphosphate delta isomerase [Source:MGI Symbol;Acc:MGI:2442264]
ENSMUSG00000029439	3750.53	0.349147	0.0510018	6.84577	7.60631e-12	2.10488e-10	Sfswap	protein_coding	splicing factor SWAP [Source:MGI Symbol;Acc:MGI:101760]
ENSMUSG00000035376	711.304	0.488417	0.0713514	6.84523	7.6352e-12	2.11027e-10	Hacd2	protein_coding	3-hydroxyacyl-CoA dehydratase 2 [Source:MGI Symbol;Acc:MGI:1918007]
ENSMUSG00000058625	2999.92	-0.699012	0.10213	-6.84435	7.6825e-12	2.11755e-10	Gm17383	processed_pseudogene	predicted gene, 17383 [Source:MGI Symbol;Acc:MGI:4937017]
ENSMUSG00000017548	6948.36	-0.389434	0.0568998	-6.84421	7.68989e-12	2.11755e-10	Suz12	protein_coding	SUZ12 polycomb repressive complex 2 subunit [Source:MGI Symbol;Acc:MGI:1261758]
ENSMUSG00000020838	29.1273	1.59581	0.233151	6.84455	7.67147e-12	2.11755e-10	Slc6a4	protein_coding	solute carrier family 6 (neurotransmitter transporter, serotonin), member 4 [Source:MGI Symbol;Acc:MGI:96285]
ENSMUSG00000041836	76.4194	0.990034	0.144678	6.843	7.75526e-12	2.13293e-10	Ptpre	protein_coding	protein tyrosine phosphatase, receptor type, E [Source:MGI Symbol;Acc:MGI:97813]
ENSMUSG00000027605	729.973	-0.623448	0.0911437	-6.84027	7.90419e-12	2.17123e-10	Acss2	protein_coding	acyl-CoA synthetase short-chain family member 2 [Source:MGI Symbol;Acc:MGI:1890410]
ENSMUSG00000041945	111.514	-0.788914	0.115354	-6.83908	7.97012e-12	2.18666e-10	Mfsd9	protein_coding	major facilitator superfamily domain containing 9 [Source:MGI Symbol;Acc:MGI:2443548]
ENSMUSG00000037003	421.502	1.09085	0.159558	6.83672	8.10254e-12	2.22028e-10	Tns2	protein_coding	tensin 2 [Source:MGI Symbol;Acc:MGI:2387586]
ENSMUSG00000025917	4259.35	-0.675247	0.098837	-6.83193	8.37808e-12	2.29298e-10	Cops5	protein_coding	COP9 signalosome subunit 5 [Source:MGI Symbol;Acc:MGI:1349415]
ENSMUSG00000050840	510.311	0.813481	0.11908	6.83139	8.40944e-12	2.29875e-10	Cdh20	protein_coding	cadherin 20 [Source:MGI Symbol;Acc:MGI:1346069]
ENSMUSG00000021904	545.112	0.828582	0.121299	6.83092	8.43692e-12	2.30345e-10	Sema3g	protein_coding	sema domain, immunoglobulin domain (Ig), short basic domain, secreted, (semaphorin) 3G [Source:MGI Symbol;Acc:MGI:3041242]
ENSMUSG00000025137	1230.42	-0.9157	0.134077	-6.82965	8.51192e-12	2.3211e-10	Pcyt2	protein_coding	phosphate cytidylyltransferase 2, ethanolamine [Source:MGI Symbol;Acc:MGI:1915921]
ENSMUSG00000001729	7686.14	-0.327296	0.0479344	-6.82801	8.61011e-12	2.34503e-10	Akt1	protein_coding	thymoma viral proto-oncogene 1 [Source:MGI Symbol;Acc:MGI:87986]
ENSMUSG00000027306	6491.28	-0.737515	0.108021	-6.82753	8.63874e-12	2.34997e-10	Nusap1	protein_coding	nucleolar and spindle associated protein 1 [Source:MGI Symbol;Acc:MGI:2675669]
ENSMUSG00000028271	2137.38	-0.514875	0.0754165	-6.82709	8.66536e-12	2.35435e-10	Gtf2b	protein_coding	general transcription factor IIB [Source:MGI Symbol;Acc:MGI:2385191]
ENSMUSG00000069266	20458.2	-1.23508	0.180988	-6.8241	8.84764e-12	2.39933e-10	Hist1h4b	protein_coding	histone cluster 1, H4b [Source:MGI Symbol;Acc:MGI:2448420]
ENSMUSG00000017765	831.303	0.634232	0.0929433	6.82385	8.86303e-12	2.39933e-10	Slc12a4	protein_coding	solute carrier family 12, member 4 [Source:MGI Symbol;Acc:MGI:1309465]
ENSMUSG00000028059	6726.68	1.34661	0.197336	6.82395	8.85708e-12	2.39933e-10	Arhgef2	protein_coding	rho/rac guanine nucleotide exchange factor (GEF) 2 [Source:MGI Symbol;Acc:MGI:103264]
ENSMUSG00000002804	423.784	-0.607197	0.0890249	-6.82054	9.07013e-12	2.45136e-10	Nudt14	protein_coding	nudix (nucleoside diphosphate linked moiety X)-type motif 14 [Source:MGI Symbol;Acc:MGI:1913424]
ENSMUSG00000032515	246.882	0.859809	0.126064	6.82043	9.07708e-12	2.45136e-10	Csrnp1	protein_coding	cysteine-serine-rich nuclear protein 1 [Source:MGI Symbol;Acc:MGI:2387989]
ENSMUSG00000032253	22229	-0.383543	0.0562441	-6.81927	9.1507e-12	2.46827e-10	Phip	protein_coding	pleckstrin homology domain interacting protein [Source:MGI Symbol;Acc:MGI:1932404]
ENSMUSG00000034639	210.203	-0.5337	0.0782946	-6.81656	9.32469e-12	2.51218e-10	Setmar	protein_coding	SET domain without mariner transposase fusion [Source:MGI Symbol;Acc:MGI:1921979]
ENSMUSG00000024359	33290.3	1.32364	0.194225	6.81495	9.42935e-12	2.53732e-10	Hspa9	protein_coding	heat shock protein 9 [Source:MGI Symbol;Acc:MGI:96245]
ENSMUSG00000007080	7229.12	0.390951	0.0573791	6.81347	9.5271e-12	2.56055e-10	Pole	protein_coding	polymerase (DNA directed), epsilon [Source:MGI Symbol;Acc:MGI:1196391]
ENSMUSG00000032097	14115.3	-0.648585	0.0952404	-6.80997	9.76193e-12	2.62052e-10	Ddx6	protein_coding	DEAD (Asp-Glu-Ala-Asp) box polypeptide 6 [Source:MGI Symbol;Acc:MGI:104976]
ENSMUSG00000001995	3209.02	0.624088	0.091651	6.80939	9.80142e-12	2.62798e-10	Sipa1l2	protein_coding	signal-induced proliferation-associated 1 like 2 [Source:MGI Symbol;Acc:MGI:2676970]
ENSMUSG00000016344	2154.59	-0.607373	0.0892388	-6.80615	1.00246e-11	2.6846e-10	Ppdpf	protein_coding	pancreatic progenitor cell differentiation and proliferation factor [Source:MGI Symbol;Acc:MGI:1913746]
ENSMUSG00000030538	605.528	-0.656768	0.0965192	-6.80453	1.01378e-11	2.71167e-10	Cib1	protein_coding	calcium and integrin binding 1 (calmyrin) [Source:MGI Symbol;Acc:MGI:1344418]
ENSMUSG00000020964	7366.84	1.30255	0.191436	6.80407	1.01703e-11	2.71713e-10	Sel1l	protein_coding	sel-1 suppressor of lin-12-like (C. elegans) [Source:MGI Symbol;Acc:MGI:1329016]
ENSMUSG00000026127	3424.91	0.402061	0.0591044	6.80256	1.02778e-11	2.74258e-10	Imp4	protein_coding	IMP4, U3 small nucleolar ribonucleoprotein [Source:MGI Symbol;Acc:MGI:106572]
ENSMUSG00000051147	145.686	-1.05248	0.15482	-6.79809	1.06014e-11	2.82335e-10	Nat2	protein_coding	N-acetyltransferase 2 (arylamine N-acetyltransferase) [Source:MGI Symbol;Acc:MGI:109201]
ENSMUSG00000033953	2774.25	0.514297	0.0756538	6.79803	1.06057e-11	2.82335e-10	Ppp3r1	protein_coding	protein phosphatase 3, regulatory subunit B, alpha isoform (calcineurin B, type I) [Source:MGI Symbol;Acc:MGI:107172]
ENSMUSG00000052248	148.176	-0.856038	0.125999	-6.79399	1.09071e-11	2.90014e-10	Zeb2os	lncRNA	zinc finger E-box binding homeobox 2, opposite strand [Source:MGI Symbol;Acc:MGI:3652108]
ENSMUSG00000027998	3965.92	-0.58371	0.0859403	-6.79204	1.10557e-11	2.93617e-10	Plrg1	protein_coding	pleiotropic regulator 1 [Source:MGI Symbol;Acc:MGI:1858197]
ENSMUSG00000026478	5735.1	0.921521	0.135691	6.7913	1.11129e-11	2.94788e-10	Lamc1	protein_coding	laminin, gamma 1 [Source:MGI Symbol;Acc:MGI:99914]
ENSMUSG00000097613	13.3169	4.66172	0.686545	6.79011	1.12049e-11	2.96876e-10	Gm17597	lncRNA	predicted gene, 17597 [Source:MGI Symbol;Acc:MGI:4937231]
ENSMUSG00000063383	171.618	-0.670057	0.0986939	-6.78925	1.12721e-11	2.98304e-10	Zfp947	protein_coding	zinc finger protein 947 [Source:MGI Symbol;Acc:MGI:3646759]
ENSMUSG00000024376	1103.44	0.936038	0.137904	6.78763	1.13989e-11	3.01305e-10	Epb41l4a	protein_coding	erythrocyte membrane protein band 4.1 like 4a [Source:MGI Symbol;Acc:MGI:103007]
ENSMUSG00000030539	1027.58	0.959435	0.141381	6.78617	1.15147e-11	3.04006e-10	Sema4b	protein_coding	sema domain, immunoglobulin domain (Ig), transmembrane domain (TM) and short cytoplasmic domain, (semaphorin) 4B [Source:MGI Symbol;Acc:MGI:107559]
ENSMUSG00000050552	590.871	-0.706131	0.104068	-6.78531	1.15834e-11	3.05462e-10	Lamtor4	protein_coding	late endosomal/lysosomal adaptor, MAPK and MTOR activator 4 [Source:MGI Symbol;Acc:MGI:1913346]
ENSMUSG00000042428	1975.22	-0.469167	0.0691466	-6.78511	1.15996e-11	3.0553e-10	Mgat3	protein_coding	mannoside acetylglucosaminyltransferase 3 [Source:MGI Symbol;Acc:MGI:104532]
ENSMUSG00000006494	2279	-1.49441	0.220288	-6.78391	1.16967e-11	3.07372e-10	Pdk1	protein_coding	pyruvate dehydrogenase kinase, isoenzyme 1 [Source:MGI Symbol;Acc:MGI:1926119]
ENSMUSG00000031617	1664.35	-0.410791	0.0605537	-6.78391	1.1697e-11	3.07372e-10	Tmem184c	protein_coding	transmembrane protein 184C [Source:MGI Symbol;Acc:MGI:2384562]
ENSMUSG00000106019	140.327	-0.680613	0.10035	-6.7824	1.18196e-11	3.09943e-10	Gm43672	lncRNA	predicted gene 43672 [Source:MGI Symbol;Acc:MGI:5663809]
ENSMUSG00000040177	941.849	0.655591	0.0966611	6.78236	1.18225e-11	3.09943e-10	2310057M21Rik	protein_coding	RIKEN cDNA 2310057M21 gene [Source:MGI Symbol;Acc:MGI:1915527]
ENSMUSG00000019558	1051.17	-0.364007	0.0536712	-6.78217	1.18383e-11	3.09995e-10	Slc6a8	protein_coding	solute carrier family 6 (neurotransmitter transporter, creatine), member 8 [Source:MGI Symbol;Acc:MGI:2147834]
ENSMUSG00000064254	264.826	-0.939203	0.138503	-6.78111	1.19259e-11	3.11562e-10	Ethe1	protein_coding	ethylmalonic encephalopathy 1 [Source:MGI Symbol;Acc:MGI:1913321]
ENSMUSG00000074652	64.7275	1.42603	0.21029	6.78124	1.19151e-11	3.11562e-10	Myh7b	protein_coding	myosin, heavy chain 7B, cardiac muscle, beta [Source:MGI Symbol;Acc:MGI:3710243]
ENSMUSG00000001053	797.917	0.460695	0.067999	6.77503	1.24378e-11	3.24556e-10	N4bp3	protein_coding	NEDD4 binding protein 3 [Source:MGI Symbol;Acc:MGI:2442218]
ENSMUSG00000029265	3661.87	0.482833	0.0712796	6.77379	1.25449e-11	3.2697e-10	Dr1	protein_coding	down-regulator of transcription 1 [Source:MGI Symbol;Acc:MGI:1100515]
ENSMUSG00000042807	1385.99	0.71255	0.105197	6.77346	1.25739e-11	3.27345e-10	Hecw2	protein_coding	HECT, C2 and WW domain containing E3 ubiquitin protein ligase 2 [Source:MGI Symbol;Acc:MGI:2685817]
ENSMUSG00000038039	3274.4	-0.28708	0.0424186	-6.76777	1.3078e-11	3.40075e-10	Gcc2	protein_coding	GRIP and coiled-coil domain containing 2 [Source:MGI Symbol;Acc:MGI:1917547]
ENSMUSG00000050079	3131.41	-0.34295	0.0506918	-6.76538	1.32959e-11	3.45338e-10	Rspry1	protein_coding	ring finger and SPRY domain containing 1 [Source:MGI Symbol;Acc:MGI:1914860]
ENSMUSG00000022677	1623.2	-0.619387	0.0915721	-6.76393	1.34301e-11	3.48421e-10	Fopnl	protein_coding	Fgfr1op N-terminal like [Source:MGI Symbol;Acc:MGI:1913336]
ENSMUSG00000029227	6415.79	0.365034	0.0539848	6.7618	1.3629e-11	3.53173e-10	Fip1l1	protein_coding	FIP1 like 1 (S. cerevisiae) [Source:MGI Symbol;Acc:MGI:1914149]
ENSMUSG00000030629	3182.25	-0.443254	0.0655615	-6.76089	1.37149e-11	3.54988e-10	Zfand6	protein_coding	zinc finger, AN1-type domain 6 [Source:MGI Symbol;Acc:MGI:1929510]
ENSMUSG00000063681	259.617	-0.779711	0.115336	-6.76035	1.37655e-11	3.55886e-10	Crb1	protein_coding	crumbs family member 1, photoreceptor morphogenesis associated [Source:MGI Symbol;Acc:MGI:2136343]
ENSMUSG00000029036	3539.57	0.423395	0.0626615	6.75686	1.41017e-11	3.6416e-10	Atad3a	protein_coding	ATPase family, AAA domain containing 3A [Source:MGI Symbol;Acc:MGI:1919214]
ENSMUSG00000043496	3192.96	0.502758	0.074433	6.75449	1.43334e-11	3.6942e-10	Tril	protein_coding	TLR4 interactor with leucine-rich repeats [Source:MGI Symbol;Acc:MGI:1914123]
ENSMUSG00000027422	4471.2	0.825654	0.122239	6.75444	1.43384e-11	3.6942e-10	Rrbp1	protein_coding	ribosome binding protein 1 [Source:MGI Symbol;Acc:MGI:1932395]
ENSMUSG00000028007	363.9	-0.454384	0.0672761	-6.75401	1.43813e-11	3.701e-10	Snx7	protein_coding	sorting nexin 7 [Source:MGI Symbol;Acc:MGI:1923811]
ENSMUSG00000028139	61.0173	-0.919886	0.13623	-6.75244	1.45375e-11	3.7369e-10	Riiad1	protein_coding	regulatory subunit of type II PKA R-subunit (RIIa) domain containing 1 [Source:MGI Symbol;Acc:MGI:1913603]
ENSMUSG00000063698	331.821	0.914104	0.135408	6.75076	1.47072e-11	3.77618e-10	Sfxn4	protein_coding	sideroflexin 4 [Source:MGI Symbol;Acc:MGI:2137680]
ENSMUSG00000036568	640.145	1.1713	0.173599	6.74714	1.50786e-11	3.86713e-10	Bicral	protein_coding	BRD4 interacting chromatin remodeling complex associated protein like [Source:MGI Symbol;Acc:MGI:2673855]
ENSMUSG00000029851	375.766	-0.91805	0.136123	-6.74425	1.53823e-11	3.93703e-10	Tcaf2	protein_coding	TRPM8 channel-associated factor 2 [Source:MGI Symbol;Acc:MGI:2385258]
ENSMUSG00000032125	407.476	0.880855	0.130609	6.74421	1.53863e-11	3.93703e-10	Robo4	protein_coding	roundabout guidance receptor 4 [Source:MGI Symbol;Acc:MGI:1921394]
ENSMUSG00000029436	328.314	-0.903534	0.134014	-6.7421	1.56114e-11	3.99007e-10	Mmp17	protein_coding	matrix metallopeptidase 17 [Source:MGI Symbol;Acc:MGI:1346076]
ENSMUSG00000005698	9264.61	0.405788	0.0601981	6.74087	1.57443e-11	4.01946e-10	Ctcf	protein_coding	CCCTC-binding factor [Source:MGI Symbol;Acc:MGI:109447]
ENSMUSG00000040213	227.185	-1.05565	0.156628	-6.73989	1.58503e-11	4.04193e-10	Kyat3	protein_coding	kynurenine aminotransferase 3 [Source:MGI Symbol;Acc:MGI:2677849]
ENSMUSG00000037012	1223.94	0.778113	0.115453	6.73967	1.58745e-11	4.0435e-10	Hk1	protein_coding	hexokinase 1 [Source:MGI Symbol;Acc:MGI:96103]
ENSMUSG00000021548	2003.31	-0.567124	0.0841745	-6.73748	1.61156e-11	4.10025e-10	Ccnh	protein_coding	cyclin H [Source:MGI Symbol;Acc:MGI:1913921]
ENSMUSG00000033159	1586.22	0.55499	0.0823917	6.736	1.62807e-11	4.13755e-10	Cnppd1	protein_coding	cyclin Pas1/PHO80 domain containing 1 [Source:MGI Symbol;Acc:MGI:1916421]
ENSMUSG00000032388	1926.38	-0.405635	0.0602243	-6.7354	1.6348e-11	4.14994e-10	Spg21	protein_coding	SPG21, maspardin [Source:MGI Symbol;Acc:MGI:106403]
ENSMUSG00000049775	31450.8	-0.857111	0.127278	-6.73418	1.6486e-11	4.18026e-10	Tmsb4x	protein_coding	thymosin, beta 4, X chromosome [Source:MGI Symbol;Acc:MGI:99510]
ENSMUSG00000027282	5040.54	-0.476481	0.0707913	-6.73078	1.68754e-11	4.27415e-10	Mtch2	protein_coding	mitochondrial carrier 2 [Source:MGI Symbol;Acc:MGI:1929260]
ENSMUSG00000091811	277.35	0.923775	0.137317	6.72733	1.72803e-11	4.37176e-10	Inafm1	protein_coding	InaF motif containing 1 [Source:MGI Symbol;Acc:MGI:1913550]
ENSMUSG00000028920	2220.77	0.938736	0.139551	6.72684	1.73388e-11	4.38161e-10	Fbxo42	protein_coding	F-box protein 42 [Source:MGI Symbol;Acc:MGI:1924992]
ENSMUSG00000024012	7877.6	-0.525032	0.078073	-6.72489	1.75723e-11	4.42886e-10	Mtch1	protein_coding	mitochondrial carrier 1 [Source:MGI Symbol;Acc:MGI:1929261]
ENSMUSG00000010453	3268.67	0.546688	0.0812945	6.72479	1.7585e-11	4.42886e-10	Kansl3	protein_coding	KAT8 regulatory NSL complex subunit 3 [Source:MGI Symbol;Acc:MGI:1918055]
ENSMUSG00000027860	433.562	0.723879	0.107642	6.72488	1.75737e-11	4.42886e-10	Vangl1	protein_coding	VANGL planar cell polarity 1 [Source:MGI Symbol;Acc:MGI:2159344]
ENSMUSG00000034730	798.812	0.899161	0.133819	6.71926	1.82655e-11	4.59507e-10	Adgrb1	protein_coding	adhesion G protein-coupled receptor B1 [Source:MGI Symbol;Acc:MGI:1933736]
ENSMUSG00000062960	5044.16	0.744365	0.1108	6.71809	1.84119e-11	4.62672e-10	Kdr	protein_coding	kinase insert domain protein receptor [Source:MGI Symbol;Acc:MGI:96683]
ENSMUSG00000021376	436.042	-0.68543	0.102116	-6.71228	1.91603e-11	4.8094e-10	Tpmt	protein_coding	thiopurine methyltransferase [Source:MGI Symbol;Acc:MGI:98812]
ENSMUSG00000072582	1961.39	-0.56938	0.0848461	-6.71074	1.93636e-11	4.85498e-10	Ptrh2	protein_coding	peptidyl-tRNA hydrolase 2 [Source:MGI Symbol;Acc:MGI:2444848]
ENSMUSG00000021000	2356.35	0.772436	0.115146	6.7083	1.96901e-11	4.93132e-10	Mia2	protein_coding	MIA SH3 domain ER export factor 2 [Source:MGI Symbol;Acc:MGI:2159614]
ENSMUSG00000036120	621.661	0.423233	0.0630944	6.70793	1.97401e-11	4.93833e-10	Rfxank	protein_coding	regulatory factor X-associated ankyrin-containing protein [Source:MGI Symbol;Acc:MGI:1333865]
ENSMUSG00000008348	4441.91	-0.495405	0.0738558	-6.70773	1.9768e-11	4.93981e-10	Ubc	protein_coding	ubiquitin C [Source:MGI Symbol;Acc:MGI:98889]
ENSMUSG00000022793	705.545	-0.432869	0.0645491	-6.70604	1.99982e-11	4.99175e-10	B4galt4	protein_coding	UDP-Gal:betaGlcNAc beta 1,4-galactosyltransferase, polypeptide 4 [Source:MGI Symbol;Acc:MGI:1928387]
ENSMUSG00000019433	3071.03	-0.385937	0.0575669	-6.70415	2.02584e-11	5.05108e-10	Gipc1	protein_coding	GIPC PDZ domain containing family, member 1 [Source:MGI Symbol;Acc:MGI:1926252]
ENSMUSG00000037855	234.382	0.757391	0.113005	6.70227	2.05202e-11	5.11066e-10	Zfp365	protein_coding	zinc finger protein 365 [Source:MGI Symbol;Acc:MGI:2143676]
ENSMUSG00000038425	648.486	0.639651	0.0954759	6.69961	2.08982e-11	5.19902e-10	Poli	protein_coding	polymerase (DNA directed), iota [Source:MGI Symbol;Acc:MGI:1347081]
ENSMUSG00000093930	21211.4	-1.24358	0.185724	-6.69586	2.1441e-11	5.32817e-10	Hmgcs1	protein_coding	3-hydroxy-3-methylglutaryl-Coenzyme A synthase 1 [Source:MGI Symbol;Acc:MGI:107592]
ENSMUSG00000052301	415.855	0.610409	0.0912197	6.69164	2.20688e-11	5.4781e-10	Doc2a	protein_coding	double C2, alpha [Source:MGI Symbol;Acc:MGI:109446]
ENSMUSG00000028465	7320.9	0.621534	0.0928907	6.69103	2.2161e-11	5.4949e-10	Tln1	protein_coding	talin 1 [Source:MGI Symbol;Acc:MGI:1099832]
ENSMUSG00000035403	4831.34	0.611965	0.0914858	6.68919	2.24413e-11	5.55825e-10	Crb2	protein_coding	crumbs family member 2 [Source:MGI Symbol;Acc:MGI:2679260]
ENSMUSG00000058325	4342.29	0.486987	0.0728261	6.68698	2.27823e-11	5.63649e-10	Dock1	protein_coding	dedicator of cytokinesis 1 [Source:MGI Symbol;Acc:MGI:2429765]
ENSMUSG00000042590	7673.18	-0.546672	0.081768	-6.68565	2.29904e-11	5.6817e-10	Ipo11	protein_coding	importin 11 [Source:MGI Symbol;Acc:MGI:2442377]
ENSMUSG00000031577	1355.09	0.614909	0.0920161	6.68263	2.34696e-11	5.79375e-10	Tti2	protein_coding	TELO2 interacting protein 2 [Source:MGI Symbol;Acc:MGI:2384576]
ENSMUSG00000021650	1141	-0.437382	0.06546	-6.68167	2.36227e-11	5.8251e-10	Ptcd2	protein_coding	pentatricopeptide repeat domain 2 [Source:MGI Symbol;Acc:MGI:1916177]
ENSMUSG00000030761	1553.76	0.482826	0.072269	6.68096	2.37387e-11	5.84729e-10	Myo7a	protein_coding	myosin VIIA [Source:MGI Symbol;Acc:MGI:104510]
ENSMUSG00000020044	2376.25	0.941678	0.141	6.67854	2.41329e-11	5.93787e-10	Timp3	protein_coding	tissue inhibitor of metalloproteinase 3 [Source:MGI Symbol;Acc:MGI:98754]
ENSMUSG00000030868	2179.68	-0.417356	0.0624971	-6.67802	2.42194e-11	5.95262e-10	Dctn5	protein_coding	dynactin 5 [Source:MGI Symbol;Acc:MGI:1891689]
ENSMUSG00000018425	3957.09	-0.370213	0.0554519	-6.67629	2.45059e-11	6.00984e-10	Dhx40	protein_coding	DEAH (Asp-Glu-Ala-His) box polypeptide 40 [Source:MGI Symbol;Acc:MGI:1914737]
ENSMUSG00000096221	308.743	2.1007	0.314644	6.67643	2.44827e-11	6.00984e-10	1500002C15Rik	lncRNA	RIKEN cDNA 1500002C15 gene [Source:MGI Symbol;Acc:MGI:1916196]
ENSMUSG00000048279	5896.08	-0.287959	0.0431509	-6.67329	2.50131e-11	6.12753e-10	Sacs	protein_coding	sacsin [Source:MGI Symbol;Acc:MGI:1354724]
ENSMUSG00000030754	6109.34	-0.446434	0.066923	-6.67086	2.54302e-11	6.22291e-10	Copb1	protein_coding	coatomer protein complex, subunit beta 1 [Source:MGI Symbol;Acc:MGI:1917599]
ENSMUSG00000041219	3714.03	0.891121	0.133601	6.67004	2.55737e-11	6.25119e-10	Arhgap11a	protein_coding	Rho GTPase activating protein 11A [Source:MGI Symbol;Acc:MGI:2444300]
ENSMUSG00000042622	236.042	0.949808	0.142427	6.66874	2.58008e-11	6.29984e-10	Maff	protein_coding	v-maf musculoaponeurotic fibrosarcoma oncogene family, protein F (avian) [Source:MGI Symbol;Acc:MGI:96910]
ENSMUSG00000097099	221.385	0.924121	0.138613	6.66691	2.6124e-11	6.37182e-10	Gm9917	lncRNA	predicted gene 9917 [Source:MGI Symbol;Acc:MGI:3704343]
ENSMUSG00000039285	2796.33	-0.362922	0.0544521	-6.66499	2.6469e-11	6.44895e-10	Azi2	protein_coding	5-azacytidine induced gene 2 [Source:MGI Symbol;Acc:MGI:1351332]
ENSMUSG00000031543	650.603	0.979018	0.14697	6.66134	2.71337e-11	6.6037e-10	Ank1	protein_coding	ankyrin 1, erythroid [Source:MGI Symbol;Acc:MGI:88024]
ENSMUSG00000044362	97.9328	-0.926684	0.139202	-6.65711	2.79264e-11	6.78927e-10	Ccdc89	protein_coding	coiled-coil domain containing 89 [Source:MGI Symbol;Acc:MGI:1917304]
ENSMUSG00000046541	533.275	0.435521	0.0654281	6.65648	2.80457e-11	6.81089e-10	Zfp526	protein_coding	zinc finger protein 526 [Source:MGI Symbol;Acc:MGI:2445181]
ENSMUSG00000029381	2888.98	0.873312	0.131204	6.65613	2.81134e-11	6.81994e-10	Shroom3	protein_coding	shroom family member 3 [Source:MGI Symbol;Acc:MGI:1351655]
ENSMUSG00000038422	124.471	-0.718236	0.107924	-6.65503	2.83239e-11	6.86357e-10	Hdhd3	protein_coding	haloacid dehalogenase-like hydrolase domain containing 3 [Source:MGI Symbol;Acc:MGI:1919998]
ENSMUSG00000079334	226.207	1.0822	0.162626	6.65451	2.84253e-11	6.8807e-10	Naa80	protein_coding	N(alpha)-acetyltransferase 80, NatH catalytic subunit [Source:MGI Symbol;Acc:MGI:1888902]
ENSMUSG00000032870	823.5	0.949094	0.142686	6.65165	2.89832e-11	7.00819e-10	Smap2	protein_coding	small ArfGAP 2 [Source:MGI Symbol;Acc:MGI:1917030]
ENSMUSG00000022964	602.856	-0.684652	0.103048	-6.64398	3.05322e-11	7.37478e-10	Tmem50b	protein_coding	transmembrane protein 50B [Source:MGI Symbol;Acc:MGI:1925225]
ENSMUSG00000032320	6760.79	-0.480217	0.0723216	-6.64003	3.13626e-11	7.55905e-10	Rcn2	protein_coding	reticulocalbin 2 [Source:MGI Symbol;Acc:MGI:1349765]
ENSMUSG00000034471	1534.34	0.672053	0.101212	6.64006	3.13563e-11	7.55905e-10	Caskin2	protein_coding	CASK-interacting protein 2 [Source:MGI Symbol;Acc:MGI:2157062]
ENSMUSG00000005148	42.5234	1.49108	0.224673	6.63668	3.20828e-11	7.72434e-10	Klf5	protein_coding	Kruppel-like factor 5 [Source:MGI Symbol;Acc:MGI:1338056]
ENSMUSG00000031242	796.637	-0.499579	0.075322	-6.63258	3.29876e-11	7.92515e-10	2610002M06Rik	protein_coding	RIKEN cDNA 2610002M06 gene [Source:MGI Symbol;Acc:MGI:1914278]
ENSMUSG00000036820	642.909	-0.466106	0.0702739	-6.63271	3.29587e-11	7.92515e-10	Amdhd2	protein_coding	amidohydrolase domain containing 2 [Source:MGI Symbol;Acc:MGI:2443978]
ENSMUSG00000020120	1019.01	1.09521	0.165213	6.62907	3.37819e-11	8.10729e-10	Plek	protein_coding	pleckstrin [Source:MGI Symbol;Acc:MGI:1860485]
ENSMUSG00000054934	298.457	-0.63567	0.0959637	-6.62407	3.49437e-11	8.37714e-10	Kcnmb4	protein_coding	potassium large conductance calcium-activated channel, subfamily M, beta member 4 [Source:MGI Symbol;Acc:MGI:1913272]
ENSMUSG00000035242	9538.33	-0.755675	0.114103	-6.62276	3.52555e-11	8.43564e-10	Oaz1	protein_coding	ornithine decarboxylase antizyme 1 [Source:MGI Symbol;Acc:MGI:109433]
ENSMUSG00000033610	1040.14	-0.451998	0.0682495	-6.62273	3.5263e-11	8.43564e-10	Pank1	protein_coding	pantothenate kinase 1 [Source:MGI Symbol;Acc:MGI:1922985]
ENSMUSG00000030677	4755.97	-0.52137	0.0787609	-6.61966	3.60027e-11	8.60169e-10	Kif22	protein_coding	kinesin family member 22 [Source:MGI Symbol;Acc:MGI:109233]
ENSMUSG00000056917	1310.72	0.388605	0.0587058	6.61953	3.60338e-11	8.60169e-10	Sipa1	protein_coding	signal-induced proliferation associated gene 1 [Source:MGI Symbol;Acc:MGI:107576]
ENSMUSG00000012076	1254.68	-0.380653	0.0575248	-6.6172	3.66075e-11	8.72933e-10	Brms1l	protein_coding	breast cancer metastasis-suppressor 1-like [Source:MGI Symbol;Acc:MGI:1196337]
ENSMUSG00000020646	2047.75	-0.325644	0.0492286	-6.61495	3.71683e-11	8.85363e-10	Mboat2	protein_coding	membrane bound O-acyltransferase domain containing 2 [Source:MGI Symbol;Acc:MGI:1914466]
ENSMUSG00000003955	1291.52	-0.840072	0.127064	-6.6114	3.80713e-11	9.05912e-10	Fam162a	protein_coding	family with sequence similarity 162, member A [Source:MGI Symbol;Acc:MGI:1917436]
ENSMUSG00000037972	4593.88	-0.714604	0.108137	-6.6083	3.88749e-11	9.24053e-10	Snn	protein_coding	stannin [Source:MGI Symbol;Acc:MGI:1276549]
ENSMUSG00000049044	202.793	0.630675	0.0954815	6.6052	3.96972e-11	9.42598e-10	Rapgef4	protein_coding	Rap guanine nucleotide exchange factor (GEF) 4 [Source:MGI Symbol;Acc:MGI:1917723]
ENSMUSG00000006423	2037.5	-0.512117	0.0775351	-6.60496	3.97616e-11	9.43128e-10	C330007P06Rik	protein_coding	RIKEN cDNA C330007P06 gene [Source:MGI Symbol;Acc:MGI:1924894]
ENSMUSG00000022681	1045.81	-0.55672	0.0842901	-6.6048	3.98051e-11	9.43162e-10	Ntan1	protein_coding	N-terminal Asn amidase [Source:MGI Symbol;Acc:MGI:108471]
ENSMUSG00000035310	2251.42	0.41364	0.0626385	6.6036	4.01281e-11	9.48965e-10	Lin54	protein_coding	lin-54 homolog (C. elegans) [Source:MGI Symbol;Acc:MGI:2140902]
ENSMUSG00000051817	1734.47	0.966189	0.146313	6.60358	4.01347e-11	9.48965e-10	Sox12	protein_coding	SRY (sex determining region Y)-box 12 [Source:MGI Symbol;Acc:MGI:98360]
ENSMUSG00000025571	4834.6	0.652542	0.0988226	6.60316	4.02486e-11	9.50656e-10	Tnrc6c	protein_coding	trinucleotide repeat containing 6C [Source:MGI Symbol;Acc:MGI:2443265]
ENSMUSG00000071454	1020.69	0.500949	0.075902	6.59995	4.11304e-11	9.70461e-10	Dtnb	protein_coding	dystrobrevin, beta [Source:MGI Symbol;Acc:MGI:1203728]
ENSMUSG00000012422	6736.82	-0.470993	0.0713718	-6.59914	4.1354e-11	9.7471e-10	Tmem167	protein_coding	transmembrane protein 167 [Source:MGI Symbol;Acc:MGI:1913324]
ENSMUSG00000029250	9843.9	-0.492124	0.0745779	-6.59879	4.14541e-11	9.76043e-10	Polr2b	protein_coding	polymerase (RNA) II (DNA directed) polypeptide B [Source:MGI Symbol;Acc:MGI:2388280]
ENSMUSG00000024146	1431.45	-0.507278	0.0768779	-6.59849	4.15355e-11	9.76935e-10	Cript	protein_coding	cysteine-rich PDZ-binding protein [Source:MGI Symbol;Acc:MGI:1929655]
ENSMUSG00000031278	2508.39	-0.751818	0.113995	-6.5952	4.24677e-11	9.97813e-10	Acsl4	protein_coding	acyl-CoA synthetase long-chain family member 4 [Source:MGI Symbol;Acc:MGI:1354713]
ENSMUSG00000026779	2162.52	-0.419486	0.0636111	-6.59453	4.26595e-11	1.00127e-09	Mastl	protein_coding	microtubule associated serine/threonine kinase-like [Source:MGI Symbol;Acc:MGI:1914371]
ENSMUSG00000027088	1088.07	-0.505155	0.0766071	-6.59411	4.27821e-11	1.0031e-09	Phospho2	protein_coding	phosphatase, orphan 2 [Source:MGI Symbol;Acc:MGI:1920623]
ENSMUSG00000031907	1164.85	-0.453149	0.0687383	-6.59237	4.32853e-11	1.01383e-09	Zfp90	protein_coding	zinc finger protein 90 [Source:MGI Symbol;Acc:MGI:104786]
ENSMUSG00000052085	178.094	1.02759	0.155972	6.58828	4.44942e-11	1.04106e-09	Dock8	protein_coding	dedicator of cytokinesis 8 [Source:MGI Symbol;Acc:MGI:1921396]
ENSMUSG00000041642	3314.4	1.34398	0.204004	6.58803	4.45713e-11	1.04178e-09	Kif21b	protein_coding	kinesin family member 21B [Source:MGI Symbol;Acc:MGI:109234]
ENSMUSG00000032329	2189.53	0.538127	0.0816882	6.58757	4.47091e-11	1.04391e-09	Hmg20a	protein_coding	high mobility group 20A [Source:MGI Symbol;Acc:MGI:1914117]
ENSMUSG00000031523	2474.71	0.802837	0.121904	6.58579	4.52474e-11	1.05538e-09	Dlc1	protein_coding	deleted in liver cancer 1 [Source:MGI Symbol;Acc:MGI:1354949]
ENSMUSG00000023939	755.633	-0.811869	0.12328	-6.58557	4.53151e-11	1.05586e-09	Mrpl14	protein_coding	mitochondrial ribosomal protein L14 [Source:MGI Symbol;Acc:MGI:1333864]
ENSMUSG00000039244	1715.21	0.349932	0.0531462	6.58433	4.56926e-11	1.06355e-09	E130309D02Rik	protein_coding	RIKEN cDNA E130309D02 gene [Source:MGI Symbol;Acc:MGI:2442621]
ENSMUSG00000061758	278.68	-0.751809	0.11419	-6.58381	4.58535e-11	1.06619e-09	Akr1b10	protein_coding	aldo-keto reductase family 1, member B10 (aldose reductase) [Source:MGI Symbol;Acc:MGI:1915111]
ENSMUSG00000016559	33305.6	0.90909	0.138106	6.58255	4.62456e-11	1.07419e-09	H3f3b	protein_coding	H3 histone, family 3B [Source:MGI Symbol;Acc:MGI:1101768]
ENSMUSG00000028175	1531.26	-0.6496	0.0987196	-6.58026	4.69623e-11	1.08971e-09	Depdc1a	protein_coding	DEP domain containing 1a [Source:MGI Symbol;Acc:MGI:1923381]
ENSMUSG00000059743	219.915	-1.64446	0.249923	-6.57986	4.70895e-11	1.09153e-09	Fdps	protein_coding	farnesyl diphosphate synthetase [Source:MGI Symbol;Acc:MGI:104888]
ENSMUSG00000020219	2574.72	-0.583805	0.0887518	-6.57795	4.76988e-11	1.10451e-09	Timm13	protein_coding	translocase of inner mitochondrial membrane 13 [Source:MGI Symbol;Acc:MGI:1353432]
ENSMUSG00000054737	565.822	-0.509261	0.077436	-6.57654	4.8151e-11	1.11383e-09	Zfp182	protein_coding	zinc finger protein 182 [Source:MGI Symbol;Acc:MGI:2442220]
ENSMUSG00000086152	14.8708	2.56907	0.390738	6.57492	4.86792e-11	1.12489e-09	Gm11454	lncRNA	predicted gene 11454 [Source:MGI Symbol;Acc:MGI:3650530]
ENSMUSG00000026626	3209.63	0.61221	0.0932169	6.56759	5.11364e-11	1.18046e-09	Ppp2r5a	protein_coding	protein phosphatase 2, regulatory subunit B', alpha [Source:MGI Symbol;Acc:MGI:2388479]
ENSMUSG00000068328	1693.73	0.349976	0.0532915	6.56719	5.12724e-11	1.18238e-09	Aup1	protein_coding	ancient ubiquitous protein 1 [Source:MGI Symbol;Acc:MGI:107789]
ENSMUSG00000048040	1172.32	-0.585738	0.0892272	-6.56456	5.21856e-11	1.2022e-09	Arxes2	protein_coding	adipocyte-related X-chromosome expressed sequence 2 [Source:MGI Symbol;Acc:MGI:1924226]
ENSMUSG00000029864	170.772	-0.699893	0.106642	-6.56303	5.27262e-11	1.21341e-09	Gstk1	protein_coding	glutathione S-transferase kappa 1 [Source:MGI Symbol;Acc:MGI:1923513]
ENSMUSG00000039968	1854.29	-0.520476	0.0793436	-6.55977	5.38919e-11	1.23896e-09	Rsbn1l	protein_coding	round spermatid basic protein 1-like [Source:MGI Symbol;Acc:MGI:3036237]
ENSMUSG00000024620	2595.59	0.771664	0.117641	6.55947	5.39977e-11	1.24012e-09	Pdgfrb	protein_coding	platelet derived growth factor receptor, beta polypeptide [Source:MGI Symbol;Acc:MGI:97531]
ENSMUSG00000020052	983.043	1.1379	0.173626	6.55375	5.61085e-11	1.28728e-09	Ascl1	protein_coding	achaete-scute family bHLH transcription factor 1 [Source:MGI Symbol;Acc:MGI:96919]
ENSMUSG00000033294	1283.84	0.831999	0.126985	6.55193	5.67964e-11	1.30173e-09	Noc4l	protein_coding	NOC4 like [Source:MGI Symbol;Acc:MGI:2140843]
ENSMUSG00000015013	569.948	-0.718352	0.109654	-6.55106	5.71302e-11	1.30804e-09	Trappc2l	protein_coding	trafficking protein particle complex 2-like [Source:MGI Symbol;Acc:MGI:1916295]
ENSMUSG00000049553	5455.53	0.619173	0.0945261	6.55029	5.74254e-11	1.31346e-09	Polr1a	protein_coding	polymerase (RNA) I polypeptide A [Source:MGI Symbol;Acc:MGI:1096397]
ENSMUSG00000023806	167.957	0.727971	0.111232	6.54463	5.96422e-11	1.36277e-09	Rsph3b	protein_coding	radial spoke 3B homolog (Chlamydomonas) [Source:MGI Symbol;Acc:MGI:3630308]
ENSMUSG00000025208	1363.58	-0.610707	0.0933259	-6.54381	5.99699e-11	1.36886e-09	Mrpl43	protein_coding	mitochondrial ribosomal protein L43 [Source:MGI Symbol;Acc:MGI:2137229]
ENSMUSG00000017999	3678.27	0.587251	0.0898355	6.53695	6.27845e-11	1.43165e-09	Ddx27	protein_coding	DEAD (Asp-Glu-Ala-Asp) box polypeptide 27 [Source:MGI Symbol;Acc:MGI:2385884]
ENSMUSG00000032034	80.9862	1.11893	0.171184	6.53642	6.30107e-11	1.43535e-09	Kcnj5	protein_coding	potassium inwardly-rectifying channel, subfamily J, member 5 [Source:MGI Symbol;Acc:MGI:104755]
ENSMUSG00000024174	1172.46	-0.292775	0.0447943	-6.53598	6.31924e-11	1.43803e-09	Pot1b	protein_coding	protection of telomeres 1B [Source:MGI Symbol;Acc:MGI:1920086]
ENSMUSG00000031104	120.912	-1.17764	0.180232	-6.53403	6.40225e-11	1.45544e-09	Rab33a	protein_coding	RAB33A, member RAS oncogene family [Source:MGI Symbol;Acc:MGI:109493]
ENSMUSG00000000127	1492.3	-0.296413	0.0453741	-6.53265	6.46162e-11	1.46745e-09	Fer	protein_coding	fer (fms/fps related) protein kinase [Source:MGI Symbol;Acc:MGI:105917]
ENSMUSG00000037813	179.048	-0.904608	0.138578	-6.52781	6.67404e-11	1.51416e-09	D630003M21Rik	protein_coding	RIKEN cDNA D630003M21 gene [Source:MGI Symbol;Acc:MGI:3606579]
ENSMUSG00000030265	4970.67	-0.438936	0.0672582	-6.52613	6.74889e-11	1.52959e-09	Kras	protein_coding	Kirsten rat sarcoma viral oncogene homolog [Source:MGI Symbol;Acc:MGI:96680]
ENSMUSG00000024451	959.872	0.510895	0.0783347	6.52195	6.94009e-11	1.57133e-09	Arap3	protein_coding	ArfGAP with RhoGAP domain, ankyrin repeat and PH domain 3 [Source:MGI Symbol;Acc:MGI:2147274]
ENSMUSG00000046223	81.0572	2.8256	0.43346	6.51871	7.09136e-11	1.60396e-09	Plaur	protein_coding	plasminogen activator, urokinase receptor [Source:MGI Symbol;Acc:MGI:97612]
ENSMUSG00000025728	1867.46	0.596785	0.091578	6.51669	7.18765e-11	1.6241e-09	Pigq	protein_coding	phosphatidylinositol glycan anchor biosynthesis, class Q [Source:MGI Symbol;Acc:MGI:1333114]
ENSMUSG00000073295	802.055	-0.607889	0.0933198	-6.51404	7.31556e-11	1.65134e-09	Nudt11	protein_coding	nudix (nucleoside diphosphate linked moiety X)-type motif 11 [Source:MGI Symbol;Acc:MGI:1930957]
ENSMUSG00000034848	1583.02	-0.337778	0.0518727	-6.51169	7.43119e-11	1.67575e-09	Ttc21b	protein_coding	tetratricopeptide repeat domain 21B [Source:MGI Symbol;Acc:MGI:1920918]
ENSMUSG00000039840	1747.36	0.652475	0.100211	6.51101	7.46494e-11	1.68167e-09	Epg5	protein_coding	ectopic P-granules autophagy protein 5 homolog (C. elegans) [Source:MGI Symbol;Acc:MGI:1918673]
ENSMUSG00000014633	736.901	-0.575183	0.0883443	-6.5107	7.48005e-11	1.68339e-09	Cmc2	protein_coding	COX assembly mitochondrial protein 2 [Source:MGI Symbol;Acc:MGI:1913781]
ENSMUSG00000029201	1563.23	-0.537296	0.0825297	-6.51034	7.49833e-11	1.68581e-09	Ugdh	protein_coding	UDP-glucose dehydrogenase [Source:MGI Symbol;Acc:MGI:1306785]
ENSMUSG00000005621	1743.92	0.891643	0.136983	6.50913	7.55854e-11	1.69755e-09	Zfp592	protein_coding	zinc finger protein 592 [Source:MGI Symbol;Acc:MGI:2443541]
ENSMUSG00000023045	76.6523	4.26356	0.655026	6.50899	7.56569e-11	1.69755e-09	Soat2	protein_coding	sterol O-acyltransferase 2 [Source:MGI Symbol;Acc:MGI:1332226]
ENSMUSG00000001948	182.312	-0.618198	0.0950043	-6.50705	7.66415e-11	1.71792e-09	Spa17	protein_coding	sperm autoantigenic protein 17 [Source:MGI Symbol;Acc:MGI:1333778]
ENSMUSG00000042345	24.3145	1.81219	0.278697	6.50236	7.90693e-11	1.77057e-09	Ubash3a	protein_coding	ubiquitin associated and SH3 domain containing, A [Source:MGI Symbol;Acc:MGI:1926074]
ENSMUSG00000095115	1001.26	0.511999	0.0787444	6.50204	7.924e-11	1.77262e-09	Itpripl2	protein_coding	inositol 1,4,5-triphosphate receptor interacting protein-like 2 [Source:MGI Symbol;Acc:MGI:2442416]
ENSMUSG00000020152	8171.82	0.420173	0.0646286	6.50134	7.96058e-11	1.77903e-09	Actr2	protein_coding	ARP2 actin-related protein 2 [Source:MGI Symbol;Acc:MGI:1913963]
ENSMUSG00000031503	11928.7	0.962237	0.148049	6.49947	8.06049e-11	1.79956e-09	Col4a2	protein_coding	collagen, type IV, alpha 2 [Source:MGI Symbol;Acc:MGI:88455]
ENSMUSG00000034031	103.928	-1.3591	0.209143	-6.49841	8.11751e-11	1.81049e-09	Ccdc182	protein_coding	coiled-coil domain containing 182 [Source:MGI Symbol;Acc:MGI:1921547]
ENSMUSG00000062116	465.27	-0.566482	0.0871814	-6.49774	8.15367e-11	1.81675e-09	Zfp954	protein_coding	zinc finger protein 954 [Source:MGI Symbol;Acc:MGI:1917764]
ENSMUSG00000008604	4293.47	0.619834	0.0953994	6.49725	8.18001e-11	1.8208e-09	Ubqln4	protein_coding	ubiquilin 4 [Source:MGI Symbol;Acc:MGI:2150152]
ENSMUSG00000021951	673.765	-0.688774	0.106036	-6.49567	8.26656e-11	1.83824e-09	Eef1akmt1	protein_coding	EEF1A alpha lysine methyltransferase 1 [Source:MGI Symbol;Acc:MGI:1915293]
ENSMUSG00000036327	1911.79	0.384733	0.0592338	6.49516	8.29464e-11	1.84266e-09	Qsox2	protein_coding	quiescin Q6 sulfhydryl oxidase 2 [Source:MGI Symbol;Acc:MGI:2387194]
ENSMUSG00000107879	125.221	1.06754	0.16437	6.49475	8.31712e-11	1.84582e-09	9330102E08Rik	lncRNA	RIKEN cDNA 9330102E08 gene [Source:MGI Symbol;Acc:MGI:3026973]
ENSMUSG00000030852	2125.38	0.79058	0.121766	6.49264	8.43454e-11	1.87003e-09	Tacc2	protein_coding	transforming, acidic coiled-coil containing protein 2 [Source:MGI Symbol;Acc:MGI:1928899]
ENSMUSG00000100164	230.798	-0.68188	0.105039	-6.49171	8.48692e-11	1.87979e-09	2610306M01Rik	lncRNA	RIKEN cDNA 2610306M01 gene [Source:MGI Symbol;Acc:MGI:1914420]
ENSMUSG00000040613	74.8997	1.05729	0.162982	6.48718	8.74573e-11	1.9352e-09	Apobec1	protein_coding	apolipoprotein B mRNA editing enzyme, catalytic polypeptide 1 [Source:MGI Symbol;Acc:MGI:103298]
ENSMUSG00000043671	1555.2	0.502611	0.0775184	6.48377	8.94615e-11	1.97759e-09	Dpy19l3	protein_coding	dpy-19-like 3 (C. elegans) [Source:MGI Symbol;Acc:MGI:2443952]
ENSMUSG00000048307	2685.25	-0.426866	0.0658632	-6.4811	9.10579e-11	2.0109e-09	Ankrd46	protein_coding	ankyrin repeat domain 46 [Source:MGI Symbol;Acc:MGI:1916089]
ENSMUSG00000024565	989.333	1.24958	0.192832	6.48017	9.16173e-11	2.02126e-09	Sall3	protein_coding	spalt like transcription factor 3 [Source:MGI Symbol;Acc:MGI:109295]
ENSMUSG00000025912	1497.38	-0.447969	0.069145	-6.47869	9.25205e-11	2.03918e-09	Mybl1	protein_coding	myeloblastosis oncogene-like 1 [Source:MGI Symbol;Acc:MGI:99925]
ENSMUSG00000041696	144.731	-0.92206	0.142327	-6.47845	9.26683e-11	2.04043e-09	Rasl12	protein_coding	RAS-like, family 12 [Source:MGI Symbol;Acc:MGI:1918034]
ENSMUSG00000026123	1328.79	-0.279647	0.0431742	-6.47719	9.34464e-11	2.05555e-09	Plekhb2	protein_coding	pleckstrin homology domain containing, family B (evectins) member 2 [Source:MGI Symbol;Acc:MGI:2385825]
ENSMUSG00000022844	537.259	-0.557814	0.0861645	-6.47383	9.55497e-11	2.09975e-09	Pdia5	protein_coding	protein disulfide isomerase associated 5 [Source:MGI Symbol;Acc:MGI:1919849]
ENSMUSG00000078515	5342.51	0.549902	0.0849527	6.47304	9.60504e-11	2.10793e-09	Ddi2	protein_coding	DNA-damage inducible protein 2 [Source:MGI Symbol;Acc:MGI:1917244]
ENSMUSG00000033032	817.691	0.725323	0.112055	6.47295	9.61099e-11	2.10793e-09	Afap1l1	protein_coding	actin filament associated protein 1-like 1 [Source:MGI Symbol;Acc:MGI:2147199]
ENSMUSG00000085105	115.619	-0.963762	0.148967	-6.46962	9.82523e-11	2.15281e-09	Gm12758	lncRNA	predicted gene 12758 [Source:MGI Symbol;Acc:MGI:3702543]
ENSMUSG00000095567	5960.16	0.499017	0.0771733	6.46619	1.00506e-10	2.20004e-09	Noc2l	protein_coding	NOC2 like nucleolar associated transcriptional repressor [Source:MGI Symbol;Acc:MGI:1931051]
ENSMUSG00000025584	269.085	0.998405	0.15442	6.4655	1.00965e-10	2.20794e-09	Pde8a	protein_coding	phosphodiesterase 8A [Source:MGI Symbol;Acc:MGI:1277116]
ENSMUSG00000027163	774.213	-0.58562	0.0905948	-6.46417	1.01859e-10	2.22532e-09	Commd9	protein_coding	COMM domain containing 9 [Source:MGI Symbol;Acc:MGI:1923751]
ENSMUSG00000040488	165.473	1.09948	0.170108	6.46344	1.02351e-10	2.23388e-09	Ltbp4	protein_coding	latent transforming growth factor beta binding protein 4 [Source:MGI Symbol;Acc:MGI:1321395]
ENSMUSG00000033883	1918.53	-0.354801	0.0548992	-6.46277	1.02806e-10	2.24163e-09	Zfp267	protein_coding	zinc finger protein 267 [Source:MGI Symbol;Acc:MGI:1098769]
ENSMUSG00000020319	573.732	-0.519965	0.0804638	-6.46209	1.03264e-10	2.24944e-09	Wdpcp	protein_coding	WD repeat containing planar cell polarity effector [Source:MGI Symbol;Acc:MGI:2144467]
ENSMUSG00000054850	184.356	-0.919437	0.142305	-6.46102	1.04003e-10	2.26332e-09	Smim10l2a	protein_coding	small integral membrane protein 10 like 2A [Source:MGI Symbol;Acc:MGI:2443645]
ENSMUSG00000024245	174.056	-0.855507	0.132437	-6.45972	1.04899e-10	2.2806e-09	Tmem178	protein_coding	transmembrane protein 178 [Source:MGI Symbol;Acc:MGI:1915277]
ENSMUSG00000020526	732.545	-0.672225	0.104077	-6.45892	1.05452e-10	2.29041e-09	Znhit3	protein_coding	zinc finger, HIT type 3 [Source:MGI Symbol;Acc:MGI:3051596]
ENSMUSG00000024533	3963.81	-0.338826	0.052492	-6.45482	1.0835e-10	2.35109e-09	Spire1	protein_coding	spire type actin nucleation factor 1 [Source:MGI Symbol;Acc:MGI:1915416]
ENSMUSG00000039910	1230.67	0.969937	0.150276	6.45435	1.08683e-10	2.35603e-09	Cited2	protein_coding	Cbp/p300-interacting transactivator, with Glu/Asp-rich carboxy-terminal domain, 2 [Source:MGI Symbol;Acc:MGI:1306784]
ENSMUSG00000068205	599.79	-0.517385	0.0801701	-6.45359	1.09228e-10	2.36556e-09	Macrod2	protein_coding	MACRO domain containing 2 [Source:MGI Symbol;Acc:MGI:1920149]
ENSMUSG00000097023	730.859	-1.25803	0.19497	-6.45241	1.10087e-10	2.38185e-09	Mir9-3hg	lncRNA	Mir9-3 host gene [Source:MGI Symbol;Acc:MGI:2142071]
ENSMUSG00000039621	3551.28	0.621304	0.0962975	6.45193	1.10438e-10	2.38714e-09	Prex1	protein_coding	phosphatidylinositol-3,4,5-trisphosphate-dependent Rac exchange factor 1 [Source:MGI Symbol;Acc:MGI:3040696]
ENSMUSG00000035762	941.871	-0.4506	0.0698428	-6.45163	1.10654e-10	2.38952e-09	Tmem161b	protein_coding	transmembrane protein 161B [Source:MGI Symbol;Acc:MGI:1919995]
ENSMUSG00000037211	2427.71	0.556027	0.086187	6.4514	1.10818e-10	2.39075e-09	Spry1	protein_coding	sprouty RTK signaling antagonist 1 [Source:MGI Symbol;Acc:MGI:1345139]
ENSMUSG00000020903	640.461	-0.561531	0.0870561	-6.45021	1.11694e-10	2.40539e-09	Stx8	protein_coding	syntaxin 8 [Source:MGI Symbol;Acc:MGI:1890156]
ENSMUSG00000029372	167.105	1.35348	0.209835	6.45019	1.11711e-10	2.40539e-09	Ppbp	protein_coding	pro-platelet basic protein [Source:MGI Symbol;Acc:MGI:1888712]
ENSMUSG00000095677	844.237	-0.727313	0.112775	-6.44923	1.12423e-10	2.4184e-09	Dynlt1f	protein_coding	dynein light chain Tctex-type 1F [Source:MGI Symbol;Acc:MGI:3780996]
ENSMUSG00000021573	140.694	-1.00054	0.155172	-6.44792	1.13394e-10	2.43694e-09	Tppp	protein_coding	tubulin polymerization promoting protein [Source:MGI Symbol;Acc:MGI:1920198]
ENSMUSG00000075705	477.968	-0.824688	0.127937	-6.44606	1.14792e-10	2.46463e-09	Msrb1	protein_coding	methionine sulfoxide reductase B1 [Source:MGI Symbol;Acc:MGI:1351642]
ENSMUSG00000030403	3075.27	0.350893	0.0544558	6.44364	1.16645e-10	2.502e-09	Vasp	protein_coding	vasodilator-stimulated phosphoprotein [Source:MGI Symbol;Acc:MGI:109268]
ENSMUSG00000026483	423.769	4.0296	0.625409	6.44315	1.17021e-10	2.50767e-09	Fam129a	protein_coding	family with sequence similarity 129, member A [Source:MGI Symbol;Acc:MGI:2137237]
ENSMUSG00000027303	3417.18	0.374318	0.0581183	6.44062	1.18987e-10	2.54737e-09	Ptpra	protein_coding	protein tyrosine phosphatase, receptor type, A [Source:MGI Symbol;Acc:MGI:97808]
ENSMUSG00000039108	5339.05	0.433612	0.0673422	6.43894	1.20314e-10	2.57332e-09	Lsm14b	protein_coding	LSM family member 14B [Source:MGI Symbol;Acc:MGI:3040677]
ENSMUSG00000044927	1234.22	0.748634	0.116315	6.43626	1.2245e-10	2.6165e-09	H1fx	protein_coding	H1 histone family, member X [Source:MGI Symbol;Acc:MGI:2685307]
ENSMUSG00000024902	2602.75	-0.779744	0.12119	-6.43405	1.24249e-10	2.65242e-09	Mrpl11	protein_coding	mitochondrial ribosomal protein L11 [Source:MGI Symbol;Acc:MGI:2137215]
ENSMUSG00000002428	2130.43	-0.393233	0.0611311	-6.43262	1.25424e-10	2.67496e-09	Hltf	protein_coding	helicase-like transcription factor [Source:MGI Symbol;Acc:MGI:1196437]
ENSMUSG00000039419	2877.09	-1.07101	0.166572	-6.4297	1.27854e-10	2.72419e-09	Cntnap2	protein_coding	contactin associated protein-like 2 [Source:MGI Symbol;Acc:MGI:1914047]
ENSMUSG00000030137	17.9435	2.42047	0.376501	6.42886	1.28565e-10	2.73673e-09	Tuba8	protein_coding	tubulin, alpha 8 [Source:MGI Symbol;Acc:MGI:1858225]
ENSMUSG00000038415	164.313	1.36396	0.21224	6.42651	1.30569e-10	2.77676e-09	Foxq1	protein_coding	forkhead box Q1 [Source:MGI Symbol;Acc:MGI:1298228]
ENSMUSG00000034292	887.521	0.512473	0.0797519	6.42584	1.3114e-10	2.78627e-09	Traf3ip1	protein_coding	TRAF3 interacting protein 1 [Source:MGI Symbol;Acc:MGI:1921269]
ENSMUSG00000032368	13800.5	0.573157	0.0892107	6.42476	1.32082e-10	2.80361e-09	Zic1	protein_coding	zinc finger protein of the cerebellum 1 [Source:MGI Symbol;Acc:MGI:106683]
ENSMUSG00000067071	2930.44	-0.755041	0.117531	-6.42418	1.32579e-10	2.81151e-09	Hes6	protein_coding	hairy and enhancer of split 6 [Source:MGI Symbol;Acc:MGI:1859852]
ENSMUSG00000019822	1104.95	-0.432887	0.0673912	-6.4235	1.33173e-10	2.82143e-09	Smpd2	protein_coding	sphingomyelin phosphodiesterase 2, neutral [Source:MGI Symbol;Acc:MGI:1278330]
ENSMUSG00000030207	1252.48	0.339153	0.0528057	6.42266	1.33915e-10	2.83307e-09	Fam234b	protein_coding	family with sequence similarity 234, member B [Source:MGI Symbol;Acc:MGI:1921775]
ENSMUSG00000042759	47.0241	1.22867	0.191304	6.42259	1.33975e-10	2.83307e-09	Apobr	protein_coding	apolipoprotein B receptor [Source:MGI Symbol;Acc:MGI:2176230]
ENSMUSG00000074797	3168.03	-0.724103	0.112757	-6.42179	1.34682e-10	2.84534e-09	Itpa	protein_coding	inosine triphosphatase (nucleoside triphosphate pyrophosphatase) [Source:MGI Symbol;Acc:MGI:96622]
ENSMUSG00000041245	3844.55	-0.344051	0.0535884	-6.42025	1.3605e-10	2.87153e-09	Wnk3	protein_coding	WNK lysine deficient protein kinase 3 [Source:MGI Symbol;Acc:MGI:2652875]
ENSMUSG00000037754	538.919	1.22274	0.190491	6.41888	1.3728e-10	2.89475e-09	Ppp1r16b	protein_coding	protein phosphatase 1, regulatory subunit 16B [Source:MGI Symbol;Acc:MGI:2151841]
ENSMUSG00000105565	86.3132	-0.755054	0.117638	-6.41846	1.37655e-10	2.89995e-09	Gm43566	lncRNA	predicted gene 43566 [Source:MGI Symbol;Acc:MGI:5663703]
ENSMUSG00000021395	7109.67	-0.334971	0.0522053	-6.41642	1.39512e-10	2.93629e-09	Spin1	protein_coding	spindlin 1 [Source:MGI Symbol;Acc:MGI:109242]
ENSMUSG00000031767	165.985	-1.06004	0.165219	-6.416	1.39899e-10	2.94168e-09	Nudt7	protein_coding	nudix (nucleoside diphosphate linked moiety X)-type motif 7 [Source:MGI Symbol;Acc:MGI:1914778]
ENSMUSG00000018509	847.739	-0.537055	0.0837146	-6.4153	1.40542e-10	2.94967e-09	Cenpv	protein_coding	centromere protein V [Source:MGI Symbol;Acc:MGI:1920389]
ENSMUSG00000035683	4151.94	-0.456386	0.0711391	-6.41541	1.40447e-10	2.94967e-09	Melk	protein_coding	maternal embryonic leucine zipper kinase [Source:MGI Symbol;Acc:MGI:106924]
ENSMUSG00000025742	1870.84	-0.773895	0.12064	-6.4149	1.40916e-10	2.95475e-09	Prps2	protein_coding	phosphoribosyl pyrophosphate synthetase 2 [Source:MGI Symbol;Acc:MGI:97776]
ENSMUSG00000057530	2188.76	0.868342	0.1354	6.41314	1.42549e-10	2.98621e-09	Ece1	protein_coding	endothelin converting enzyme 1 [Source:MGI Symbol;Acc:MGI:1101357]
ENSMUSG00000026526	3475.22	-0.573772	0.0895115	-6.41004	1.45485e-10	3.04485e-09	Fh1	protein_coding	fumarate hydratase 1 [Source:MGI Symbol;Acc:MGI:95530]
ENSMUSG00000048856	203.752	-0.633926	0.0988997	-6.40979	1.45718e-10	3.04577e-09	Slc25a47	protein_coding	solute carrier family 25, member 47 [Source:MGI Symbol;Acc:MGI:2144766]
ENSMUSG00000066892	651.108	0.735328	0.114721	6.40971	1.458e-10	3.04577e-09	Fbxl12	protein_coding	F-box and leucine-rich repeat protein 12 [Source:MGI Symbol;Acc:MGI:1354738]
ENSMUSG00000036977	776.542	-0.618747	0.0965453	-6.40888	1.46592e-10	3.05947e-09	Anapc10	protein_coding	anaphase promoting complex subunit 10 [Source:MGI Symbol;Acc:MGI:1916249]
ENSMUSG00000046519	1354.95	-0.476957	0.0744383	-6.40742	1.48001e-10	3.086e-09	Golph3l	protein_coding	golgi phosphoprotein 3-like [Source:MGI Symbol;Acc:MGI:1917129]
ENSMUSG00000022220	296.375	0.817418	0.127635	6.40436	1.51005e-10	3.14571e-09	Adcy4	protein_coding	adenylate cyclase 4 [Source:MGI Symbol;Acc:MGI:99674]
ENSMUSG00000020808	4106.57	-0.735695	0.114892	-6.40335	1.52004e-10	3.16357e-09	Pimreg	protein_coding	PICALM interacting mitotic regulator [Source:MGI Symbol;Acc:MGI:1924434]
ENSMUSG00000093956	40.3833	-1.22211	0.190884	-6.40237	1.52988e-10	3.18111e-09	Gm24497	snRNA	predicted gene, 24497 [Source:MGI Symbol;Acc:MGI:5454274]
ENSMUSG00000044700	1761.11	0.702852	0.109787	6.40197	1.53381e-10	3.18632e-09	Tmem201	protein_coding	transmembrane protein 201 [Source:MGI Symbol;Acc:MGI:1196277]
ENSMUSG00000028795	598.616	-0.651754	0.101818	-6.40118	1.54176e-10	3.19987e-09	Ccdc28b	protein_coding	coiled coil domain containing 28B [Source:MGI Symbol;Acc:MGI:1913514]
ENSMUSG00000005362	1531.47	-0.414878	0.0648278	-6.3997	1.55685e-10	3.2282e-09	Crbn	protein_coding	cereblon [Source:MGI Symbol;Acc:MGI:1913277]
ENSMUSG00000041431	12288.2	-0.643985	0.100655	-6.39796	1.57469e-10	3.26217e-09	Ccnb1	protein_coding	cyclin B1 [Source:MGI Symbol;Acc:MGI:88302]
ENSMUSG00000106874	404.644	0.496969	0.0776902	6.39681	1.58661e-10	3.28382e-09	Gm20186	lncRNA	predicted gene, 20186 [Source:MGI Symbol;Acc:MGI:5012371]
ENSMUSG00000028991	5190.93	0.502688	0.0785998	6.39553	1.59987e-10	3.30822e-09	Mtor	protein_coding	mechanistic target of rapamycin kinase [Source:MGI Symbol;Acc:MGI:1928394]
ENSMUSG00000022765	1106.31	-0.499572	0.0781204	-6.39489	1.60658e-10	3.31904e-09	Snap29	protein_coding	synaptosomal-associated protein 29 [Source:MGI Symbol;Acc:MGI:1914724]
ENSMUSG00000021709	12525.3	-0.245381	0.0383735	-6.39453	1.61043e-10	3.32392e-09	Erbin	protein_coding	Erbb2 interacting protein [Source:MGI Symbol;Acc:MGI:1890169]
ENSMUSG00000090698	585.426	1.428	0.223393	6.39233	1.63375e-10	3.36895e-09	Apold1	protein_coding	apolipoprotein L domain containing 1 [Source:MGI Symbol;Acc:MGI:2685921]
ENSMUSG00000064339	215191	2.42635	0.379734	6.38961	1.66314e-10	3.42641e-09	mt-Rnr2	Mt_rRNA	mitochondrially encoded 16S rRNA [Source:MGI Symbol;Acc:MGI:102492]
ENSMUSG00000053453	3053.39	-0.608392	0.0952378	-6.38814	1.67919e-10	3.4563e-09	Thoc7	protein_coding	THO complex 7 [Source:MGI Symbol;Acc:MGI:1913481]
ENSMUSG00000008540	340.768	-1.10028	0.172253	-6.38762	1.68489e-10	3.45982e-09	Mgst1	protein_coding	microsomal glutathione S-transferase 1 [Source:MGI Symbol;Acc:MGI:1913850]
ENSMUSG00000006720	1548.2	-0.513534	0.0803959	-6.38756	1.68553e-10	3.45982e-09	Zfp184	protein_coding	zinc finger protein 184 (Kruppel-like) [Source:MGI Symbol;Acc:MGI:1922244]
ENSMUSG00000042579	406.57	0.533534	0.0835245	6.38776	1.68337e-10	3.45982e-09	4632404H12Rik	lncRNA	RIKEN cDNA 4632404H12 gene [Source:MGI Symbol;Acc:MGI:1921284]
ENSMUSG00000027115	3560.66	-0.505266	0.0791532	-6.3834	1.73203e-10	3.552e-09	Kif18a	protein_coding	kinesin family member 18A [Source:MGI Symbol;Acc:MGI:2446977]
ENSMUSG00000031758	592.166	0.912769	0.143	6.38301	1.73636e-10	3.55763e-09	Cdyl2	protein_coding	chromodomain protein, Y chromosome-like 2 [Source:MGI Symbol;Acc:MGI:1923046]
ENSMUSG00000031990	4209.3	-0.461409	0.0723139	-6.38064	1.76346e-10	3.60985e-09	Jam3	protein_coding	junction adhesion molecule 3 [Source:MGI Symbol;Acc:MGI:1933825]
ENSMUSG00000022614	1004.48	0.506369	0.0793621	6.38049	1.76527e-10	3.61027e-09	Lmf2	protein_coding	lipase maturation factor 2 [Source:MGI Symbol;Acc:MGI:2146015]
ENSMUSG00000039095	4330.2	0.825968	0.129483	6.37896	1.78294e-10	3.64308e-09	En2	protein_coding	engrailed 2 [Source:MGI Symbol;Acc:MGI:95390]
ENSMUSG00000026074	16126.7	0.441057	0.0691537	6.37793	1.79495e-10	3.66429e-09	Map4k4	protein_coding	mitogen-activated protein kinase kinase kinase kinase 4 [Source:MGI Symbol;Acc:MGI:1349394]
ENSMUSG00000102813	56.1811	2.01574	0.31608	6.37731	1.8023e-10	3.67593e-09	Gm37795	TEC	predicted gene, 37795 [Source:MGI Symbol;Acc:MGI:5611023]
ENSMUSG00000050856	3685.05	-1.04134	0.16331	-6.37645	1.8124e-10	3.69318e-09	Atp5k	protein_coding	ATP synthase, H+ transporting, mitochondrial F1F0 complex, subunit E [Source:MGI Symbol;Acc:MGI:106636]
ENSMUSG00000002580	676.265	-0.562976	0.0883188	-6.37436	1.83727e-10	3.74046e-09	Mien1	protein_coding	migration and invasion enhancer 1 [Source:MGI Symbol;Acc:MGI:1913678]
ENSMUSG00000029253	3004.8	-0.414121	0.0649823	-6.37282	1.85582e-10	3.7748e-09	Cenpc1	protein_coding	centromere protein C1 [Source:MGI Symbol;Acc:MGI:99700]
ENSMUSG00000022404	1944.71	-0.525886	0.0825846	-6.36785	1.91701e-10	3.89573e-09	Slc25a17	protein_coding	solute carrier family 25 (mitochondrial carrier, peroxisomal membrane protein), member 17 [Source:MGI Symbol;Acc:MGI:1342248]
ENSMUSG00000069808	749.425	-0.560995	0.0881065	-6.36723	1.92471e-10	3.90783e-09	Fam57a	protein_coding	family with sequence similarity 57, member A [Source:MGI Symbol;Acc:MGI:2151840]
ENSMUSG00000078864	154.269	-0.726093	0.114054	-6.36625	1.93711e-10	3.92589e-09	Gm14322	protein_coding	predicted gene 14322 [Source:MGI Symbol;Acc:MGI:3652185]
ENSMUSG00000002996	2748.8	-0.428099	0.0672449	-6.36627	1.93676e-10	3.92589e-09	Hbp1	protein_coding	high mobility group box transcription factor 1 [Source:MGI Symbol;Acc:MGI:894659]
ENSMUSG00000032348	758.336	-1.26773	0.199209	-6.36382	1.96792e-10	3.98473e-09	Gsta4	protein_coding	glutathione S-transferase, alpha 4 [Source:MGI Symbol;Acc:MGI:1309515]
ENSMUSG00000010554	4083.09	0.50084	0.0787059	6.36344	1.97288e-10	3.99116e-09	Mettl16	protein_coding	methyltransferase like 16 [Source:MGI Symbol;Acc:MGI:1914743]
ENSMUSG00000031561	11479.1	0.57392	0.0902159	6.36163	1.99624e-10	4.03477e-09	Tenm3	protein_coding	teneurin transmembrane protein 3 [Source:MGI Symbol;Acc:MGI:1345183]
ENSMUSG00000029482	1627.22	-0.999834	0.157186	-6.36083	2.00661e-10	4.04869e-09	Aacs	protein_coding	acetoacetyl-CoA synthetase [Source:MGI Symbol;Acc:MGI:1926144]
ENSMUSG00000074637	9388.22	0.663411	0.104296	6.36082	2.00674e-10	4.04869e-09	Sox2	protein_coding	SRY (sex determining region Y)-box 2 [Source:MGI Symbol;Acc:MGI:98364]
ENSMUSG00000002617	1068.99	-0.388404	0.0610768	-6.35927	2.02718e-10	4.08625e-09	Zfp40	protein_coding	zinc finger protein 40 [Source:MGI Symbol;Acc:MGI:99185]
ENSMUSG00000091183	543.633	-0.515861	0.0811218	-6.35909	2.02947e-10	4.08721e-09	Gm5141	protein_coding	predicted gene 5141 [Source:MGI Symbol;Acc:MGI:3779466]
ENSMUSG00000057914	511.988	0.870434	0.136916	6.35744	2.05137e-10	4.12761e-09	Cacnb2	protein_coding	calcium channel, voltage-dependent, beta 2 subunit [Source:MGI Symbol;Acc:MGI:894644]
ENSMUSG00000067879	567.655	-0.938607	0.147694	-6.35506	2.0834e-10	4.18829e-09	Vxn	protein_coding	vexin [Source:MGI Symbol;Acc:MGI:1924232]
ENSMUSG00000039385	1124.42	0.72276	0.113773	6.35266	2.11617e-10	4.24873e-09	Cdh6	protein_coding	cadherin 6 [Source:MGI Symbol;Acc:MGI:107435]
ENSMUSG00000001151	4947.99	0.831014	0.130815	6.35259	2.11726e-10	4.24873e-09	Pcnt	protein_coding	pericentrin (kendrin) [Source:MGI Symbol;Acc:MGI:102722]
ENSMUSG00000053101	19.1734	2.00213	0.315205	6.35185	2.12744e-10	4.26534e-09	Gpr141	protein_coding	G protein-coupled receptor 141 [Source:MGI Symbol;Acc:MGI:2672983]
ENSMUSG00000001376	2707.33	-0.399298	0.0628851	-6.34964	2.15815e-10	4.32108e-09	Vps50	protein_coding	VPS50 EARP/GARPII complex subunit [Source:MGI Symbol;Acc:MGI:1920538]
ENSMUSG00000066315	50.8451	1.07379	0.169112	6.34958	2.1591e-10	4.32108e-09	Gm12918	processed_pseudogene	predicted gene 12918 [Source:MGI Symbol;Acc:MGI:3652005]
ENSMUSG00000026586	1377.67	-0.423179	0.0666569	-6.34861	2.17262e-10	4.34428e-09	Prrx1	protein_coding	paired related homeobox 1 [Source:MGI Symbol;Acc:MGI:97712]
ENSMUSG00000036639	733.969	-0.724286	0.114095	-6.34812	2.17966e-10	4.35446e-09	Nudt1	protein_coding	nudix (nucleoside diphosphate linked moiety X)-type motif 1 [Source:MGI Symbol;Acc:MGI:109280]
ENSMUSG00000036752	15551.2	-0.824992	0.129968	-6.34764	2.18637e-10	4.36398e-09	Tubb4b	protein_coding	tubulin, beta 4B class IVB [Source:MGI Symbol;Acc:MGI:1915472]
ENSMUSG00000024301	997.325	0.571776	0.0900825	6.34724	2.1921e-10	4.37153e-09	Kifc5b	protein_coding	kinesin family member C5B [Source:MGI Symbol;Acc:MGI:2137414]
ENSMUSG00000048728	447.709	-0.619002	0.0975379	-6.34628	2.20586e-10	4.39504e-09	Zfp454	protein_coding	zinc finger protein 454 [Source:MGI Symbol;Acc:MGI:2679253]
ENSMUSG00000062397	5868.44	-0.380405	0.059945	-6.34591	2.21118e-10	4.40174e-09	Zfp706	protein_coding	zinc finger protein 706 [Source:MGI Symbol;Acc:MGI:1915286]
ENSMUSG00000027601	3281.17	0.690442	0.108819	6.3449	2.22575e-10	4.42356e-09	Mtfr1	protein_coding	mitochondrial fission regulator 1 [Source:MGI Symbol;Acc:MGI:1914722]
ENSMUSG00000029373	569.137	1.21119	0.190893	6.34487	2.22609e-10	4.42356e-09	Pf4	protein_coding	platelet factor 4 [Source:MGI Symbol;Acc:MGI:1888711]
ENSMUSG00000048234	1193.7	0.692297	0.109131	6.34372	2.24287e-10	4.45296e-09	Rnf149	protein_coding	ring finger protein 149 [Source:MGI Symbol;Acc:MGI:2677438]
ENSMUSG00000020088	7205.27	-0.508952	0.0802385	-6.343	2.25337e-10	4.46985e-09	Sar1a	protein_coding	secretion associated Ras related GTPase 1A [Source:MGI Symbol;Acc:MGI:98230]
ENSMUSG00000000184	50020.7	0.862093	0.135924	6.34249	2.26087e-10	4.48075e-09	Ccnd2	protein_coding	cyclin D2 [Source:MGI Symbol;Acc:MGI:88314]
ENSMUSG00000105509	138.881	0.636757	0.100412	6.34146	2.27595e-10	4.50667e-09	C130013H08Rik	lncRNA	RIKEN cDNA C130013H08 gene [Source:MGI Symbol;Acc:MGI:3697343]
ENSMUSG00000050619	1446.11	0.439393	0.0693012	6.34034	2.29262e-10	4.53567e-09	Zscan29	protein_coding	zinc finger SCAN domains 29 [Source:MGI Symbol;Acc:MGI:2139317]
ENSMUSG00000044562	740.084	0.567547	0.0895412	6.33839	2.32185e-10	4.58944e-09	Rasip1	protein_coding	Ras interacting protein 1 [Source:MGI Symbol;Acc:MGI:1917153]
ENSMUSG00000042404	942.084	0.599871	0.094647	6.33798	2.32796e-10	4.59692e-09	Dennd4b	protein_coding	DENN/MADD domain containing 4B [Source:MGI Symbol;Acc:MGI:2446201]
ENSMUSG00000031107	653.546	0.744987	0.117545	6.33786	2.32974e-10	4.59692e-09	Rbmx2	protein_coding	RNA binding motif protein, X-linked 2 [Source:MGI Symbol;Acc:MGI:1919414]
ENSMUSG00000020308	630.876	-0.576555	0.0910044	-6.33546	2.36633e-10	4.66092e-09	Tpgs1	protein_coding	tubulin polyglutamylase complex subunit 1 [Source:MGI Symbol;Acc:MGI:106618]
ENSMUSG00000031327	1017.62	-0.507033	0.0800305	-6.3355	2.36577e-10	4.66092e-09	Chic1	protein_coding	cysteine-rich hydrophobic domain 1 [Source:MGI Symbol;Acc:MGI:1344694]
ENSMUSG00000040945	22007.8	0.554762	0.0875676	6.33524	2.36971e-10	4.66348e-09	Rcc2	protein_coding	regulator of chromosome condensation 2 [Source:MGI Symbol;Acc:MGI:1919784]
ENSMUSG00000000581	2596.63	-0.692413	0.109363	-6.33134	2.43045e-10	4.77882e-09	C1d	protein_coding	C1D nuclear receptor co-repressor [Source:MGI Symbol;Acc:MGI:1927354]
ENSMUSG00000026675	1248.16	-0.810145	0.127961	-6.3312	2.4326e-10	4.77885e-09	Hsd17b7	protein_coding	hydroxysteroid (17-beta) dehydrogenase 7 [Source:MGI Symbol;Acc:MGI:1330808]
ENSMUSG00000027533	7168.04	-1.16448	0.183968	-6.32978	2.45512e-10	4.81887e-09	Fabp5	protein_coding	fatty acid binding protein 5, epidermal [Source:MGI Symbol;Acc:MGI:101790]
ENSMUSG00000025487	5125.21	-0.499881	0.0789762	-6.32951	2.45943e-10	4.8231e-09	Psmd13	protein_coding	proteasome (prosome, macropain) 26S subunit, non-ATPase, 13 [Source:MGI Symbol;Acc:MGI:1345192]
ENSMUSG00000021365	2406.1	0.633061	0.10004	6.32805	2.4828e-10	4.86469e-09	Nedd9	protein_coding	neural precursor cell expressed, developmentally down-regulated gene 9 [Source:MGI Symbol;Acc:MGI:97302]
ENSMUSG00000050002	531.098	-0.628668	0.099351	-6.32775	2.48764e-10	4.86992e-09	Idnk	protein_coding	idnK gluconokinase homolog (E. coli) [Source:MGI Symbol;Acc:MGI:1922981]
ENSMUSG00000029621	3252.5	-0.365178	0.0577186	-6.32687	2.50183e-10	4.89341e-09	Arpc1a	protein_coding	actin related protein 2/3 complex, subunit 1A [Source:MGI Symbol;Acc:MGI:1928896]
ENSMUSG00000017664	1284.1	0.338009	0.0534319	6.32598	2.51637e-10	4.91757e-09	Slc35c2	protein_coding	solute carrier family 35, member C2 [Source:MGI Symbol;Acc:MGI:2385166]
ENSMUSG00000014245	500.865	0.474339	0.0750105	6.32363	2.55486e-10	4.98843e-09	Pigl	protein_coding	phosphatidylinositol glycan anchor biosynthesis, class L [Source:MGI Symbol;Acc:MGI:2681271]
ENSMUSG00000045136	32122.5	-0.735039	0.116259	-6.32244	2.57463e-10	5.02266e-09	Tubb2b	protein_coding	tubulin, beta 2B class IIB [Source:MGI Symbol;Acc:MGI:1920960]
ENSMUSG00000043251	262.909	0.568976	0.0899995	6.32199	2.58217e-10	5.03298e-09	Exoc3l	protein_coding	exocyst complex component 3-like [Source:MGI Symbol;Acc:MGI:3041195]
ENSMUSG00000027314	545.96	0.864955	0.136828	6.32146	2.59096e-10	5.04572e-09	Dll4	protein_coding	delta like canonical Notch ligand 4 [Source:MGI Symbol;Acc:MGI:1859388]
ENSMUSG00000026683	3936.82	-0.525915	0.0832281	-6.31896	2.63324e-10	5.12362e-09	Nuf2	protein_coding	NUF2, NDC80 kinetochore complex component [Source:MGI Symbol;Acc:MGI:1914227]
ENSMUSG00000079259	5395.5	1.13388	0.179579	6.31413	2.71688e-10	5.28178e-09	Trim71	protein_coding	tripartite motif-containing 71 [Source:MGI Symbol;Acc:MGI:2685973]
ENSMUSG00000030604	1699.73	-0.511767	0.0810853	-6.31147	2.76393e-10	5.36859e-09	Zfp626	protein_coding	zinc finger protein 626 [Source:MGI Symbol;Acc:MGI:1918413]
ENSMUSG00000098923	880.133	0.542985	0.0860401	6.31083	2.77534e-10	5.38609e-09	Tmem185b	protein_coding	transmembrane protein 185B [Source:MGI Symbol;Acc:MGI:1917634]
ENSMUSG00000030827	9.86745	6.43492	1.01981	6.30992	2.79179e-10	5.41332e-09	Fgf21	protein_coding	fibroblast growth factor 21 [Source:MGI Symbol;Acc:MGI:1861377]
ENSMUSG00000089829	114.27	1.14841	0.182042	6.30846	2.81818e-10	5.45976e-09	Gm16565	lncRNA	predicted gene 16565 [Source:MGI Symbol;Acc:MGI:4414985]
ENSMUSG00000042380	889.772	-0.46633	0.073943	-6.30662	2.85204e-10	5.52059e-09	Smim12	protein_coding	small integral membrane protein 12 [Source:MGI Symbol;Acc:MGI:1933141]
ENSMUSG00000007815	9983.51	-0.377898	0.0599254	-6.30613	2.86102e-10	5.5332e-09	Rhoa	protein_coding	ras homolog family member A [Source:MGI Symbol;Acc:MGI:1096342]
ENSMUSG00000030499	2801.99	0.603817	0.0957549	6.30587	2.86585e-10	5.53777e-09	Kctd15	protein_coding	potassium channel tetramerisation domain containing 15 [Source:MGI Symbol;Acc:MGI:2385276]
ENSMUSG00000024937	706.909	0.453757	0.0719646	6.30529	2.87656e-10	5.55367e-09	Ehbp1l1	protein_coding	EH domain binding protein 1-like 1 [Source:MGI Symbol;Acc:MGI:3612340]
ENSMUSG00000028341	259.156	1.13938	0.18071	6.30502	2.88148e-10	5.55838e-09	Nr4a3	protein_coding	nuclear receptor subfamily 4, group A, member 3 [Source:MGI Symbol;Acc:MGI:1352457]
ENSMUSG00000006676	5503.46	0.474667	0.0752939	6.30419	2.89699e-10	5.58349e-09	Usp19	protein_coding	ubiquitin specific peptidase 19 [Source:MGI Symbol;Acc:MGI:1918722]
ENSMUSG00000034382	34.7833	1.81876	0.288622	6.30153	2.94726e-10	5.67551e-09	AI661453	protein_coding	expressed sequence AI661453 [Source:MGI Symbol;Acc:MGI:2146908]
ENSMUSG00000020423	2997.77	-0.701018	0.111268	-6.30026	2.97156e-10	5.71738e-09	Btg2	protein_coding	B cell translocation gene 2, anti-proliferative [Source:MGI Symbol;Acc:MGI:108384]
ENSMUSG00000000171	3934.02	-0.604261	0.0959226	-6.29947	2.98665e-10	5.7415e-09	Sdhd	protein_coding	succinate dehydrogenase complex, subunit D, integral membrane protein [Source:MGI Symbol;Acc:MGI:1914175]
ENSMUSG00000051285	2117.3	-0.400324	0.0635623	-6.29813	3.01264e-10	5.7766e-09	Pcmtd1	protein_coding	protein-L-isoaspartate (D-aspartate) O-methyltransferase domain containing 1 [Source:MGI Symbol;Acc:MGI:2441773]
ENSMUSG00000033128	1282.03	0.510311	0.0810244	6.29825	3.01028e-10	5.7766e-09	Gga1	protein_coding	golgi associated, gamma adaptin ear containing, ARF binding protein 1 [Source:MGI Symbol;Acc:MGI:2146207]
ENSMUSG00000050017	2651.01	0.663299	0.105316	6.29816	3.01193e-10	5.7766e-09	Pitpnb	protein_coding	phosphatidylinositol transfer protein, beta [Source:MGI Symbol;Acc:MGI:1927542]
ENSMUSG00000033863	152.862	0.898434	0.142664	6.29757	3.02354e-10	5.79254e-09	Klf9	protein_coding	Kruppel-like factor 9 [Source:MGI Symbol;Acc:MGI:1333856]
ENSMUSG00000071302	1211.19	-0.43686	0.069386	-6.29608	3.05263e-10	5.84327e-09	2610044O15Rik8	protein_coding	RIKEN cDNA 2610044O15 gene [Source:MGI Symbol;Acc:MGI:1919389]
ENSMUSG00000002781	404.861	0.604871	0.0960771	6.29568	3.06048e-10	5.85329e-09	Tmem143	protein_coding	transmembrane protein 143 [Source:MGI Symbol;Acc:MGI:1917459]
ENSMUSG00000035297	5031.91	-0.473503	0.0752282	-6.29423	3.08936e-10	5.9035e-09	Cops4	protein_coding	COP9 signalosome subunit 4 [Source:MGI Symbol;Acc:MGI:1349414]
ENSMUSG00000027452	651.128	-0.882279	0.140216	-6.29227	3.12862e-10	5.97343e-09	Acss1	protein_coding	acyl-CoA synthetase short-chain family member 1 [Source:MGI Symbol;Acc:MGI:1915988]
ENSMUSG00000037152	1586.36	-0.689506	0.109619	-6.29005	3.17369e-10	6.05432e-09	Ndufc1	protein_coding	NADH:ubiquinone oxidoreductase subunit C1 [Source:MGI Symbol;Acc:MGI:1913627]
ENSMUSG00000001016	11590.5	-0.443386	0.0704944	-6.28967	3.1815e-10	6.06177e-09	Ilf2	protein_coding	interleukin enhancer binding factor 2 [Source:MGI Symbol;Acc:MGI:1915031]
ENSMUSG00000035890	1395.56	0.430312	0.0684165	6.28959	3.18301e-10	6.06177e-09	Rnf126	protein_coding	ring finger protein 126 [Source:MGI Symbol;Acc:MGI:1917544]
ENSMUSG00000020737	9982.47	-0.608361	0.0967667	-6.28689	3.23893e-10	6.16304e-09	Jpt1	protein_coding	Jupiter microtubule associated homolog 1 [Source:MGI Symbol;Acc:MGI:1096361]
ENSMUSG00000020180	3001.84	0.618958	0.0984714	6.28567	3.26451e-10	6.20644e-09	Snrpd3	protein_coding	small nuclear ribonucleoprotein D3 [Source:MGI Symbol;Acc:MGI:1914582]
ENSMUSG00000034707	2518.33	0.508734	0.0809381	6.28547	3.26869e-10	6.20913e-09	Gns	protein_coding	glucosamine (N-acetyl)-6-sulfatase [Source:MGI Symbol;Acc:MGI:1922862]
ENSMUSG00000033467	83.4343	1.05568	0.167998	6.28387	3.30257e-10	6.26817e-09	Crlf2	protein_coding	cytokine receptor-like factor 2 [Source:MGI Symbol;Acc:MGI:1889506]
ENSMUSG00000072066	800.674	-0.821936	0.13083	-6.2825	3.3318e-10	6.3183e-09	6720489N17Rik	protein_coding	RIKEN cDNA 6720489N17 gene [Source:MGI Symbol;Acc:MGI:2443901]
ENSMUSG00000006800	5395.11	0.510524	0.0812709	6.28175	3.34782e-10	6.33796e-09	Sulf2	protein_coding	sulfatase 2 [Source:MGI Symbol;Acc:MGI:1919293]
ENSMUSG00000066036	12351.2	0.972857	0.154868	6.28186	3.34548e-10	6.33796e-09	Ubr4	protein_coding	ubiquitin protein ligase E3 component n-recognin 4 [Source:MGI Symbol;Acc:MGI:1916366]
ENSMUSG00000033105	2859.39	-0.818542	0.130335	-6.28027	3.37977e-10	6.39305e-09	Lss	protein_coding	lanosterol synthase [Source:MGI Symbol;Acc:MGI:1336155]
ENSMUSG00000034813	1467.34	0.623072	0.0992195	6.27974	3.39142e-10	6.40967e-09	Grip1	protein_coding	glutamate receptor interacting protein 1 [Source:MGI Symbol;Acc:MGI:1921303]
ENSMUSG00000067212	81.2029	-0.896498	0.142803	-6.27785	3.4329e-10	6.47973e-09	H2-T23	protein_coding	histocompatibility 2, T region locus 23 [Source:MGI Symbol;Acc:MGI:95957]
ENSMUSG00000023723	1980.5	-0.553589	0.0881822	-6.27779	3.43427e-10	6.47973e-09	Mrps23	protein_coding	mitochondrial ribosomal protein S23 [Source:MGI Symbol;Acc:MGI:1928138]
ENSMUSG00000024935	49.7285	0.981686	0.156406	6.27654	3.46193e-10	6.52642e-09	Slc1a1	protein_coding	solute carrier family 1 (neuronal/epithelial high affinity glutamate transporter, system Xag), member 1 [Source:MGI Symbol;Acc:MGI:105083]
ENSMUSG00000021250	38.2493	1.35437	0.215887	6.27352	3.52976e-10	6.64871e-09	Fos	protein_coding	FBJ osteosarcoma oncogene [Source:MGI Symbol;Acc:MGI:95574]
ENSMUSG00000022808	2816.29	-0.446119	0.0711412	-6.2709	3.58962e-10	6.75578e-09	Snx4	protein_coding	sorting nexin 4 [Source:MGI Symbol;Acc:MGI:1916400]
ENSMUSG00000048106	1408.6	0.616601	0.0983351	6.2704	3.60116e-10	6.77181e-09	4632415L05Rik	transcribed_unprocessed_pseudogene	RIKEN cDNA 4632415L05 gene [Source:MGI Symbol;Acc:MGI:1918058]
ENSMUSG00000018451	2210.37	-0.813584	0.129759	-6.26995	3.61175e-10	6.78603e-09	6330403K07Rik	protein_coding	RIKEN cDNA 6330403K07 gene [Source:MGI Symbol;Acc:MGI:1918001]
ENSMUSG00000031099	2028.8	-0.551225	0.0879379	-6.26834	3.64921e-10	6.85067e-09	Smarca1	protein_coding	SWI/SNF related, matrix associated, actin dependent regulator of chromatin, subfamily a, member 1 [Source:MGI Symbol;Acc:MGI:1935127]
ENSMUSG00000020483	3198.21	0.929227	0.148283	6.26657	3.69083e-10	6.92301e-09	Dynll2	protein_coding	dynein light chain LC8-type 2 [Source:MGI Symbol;Acc:MGI:1915347]
ENSMUSG00000001119	553.439	0.785764	0.125468	6.26267	3.78432e-10	7.09244e-09	Col6a1	protein_coding	collagen, type VI, alpha 1 [Source:MGI Symbol;Acc:MGI:88459]
ENSMUSG00000083287	21.0573	-1.59572	0.254815	-6.26228	3.79382e-10	7.1043e-09	Gm13502	processed_pseudogene	predicted gene 13502 [Source:MGI Symbol;Acc:MGI:3649894]
ENSMUSG00000058145	125.48	1.46324	0.233686	6.26157	3.8113e-10	7.13107e-09	Adamts17	protein_coding	a disintegrin-like and metallopeptidase (reprolysin type) with thrombospondin type 1 motif, 17 [Source:MGI Symbol;Acc:MGI:3588195]
ENSMUSG00000031681	2064.51	0.246375	0.0393648	6.25875	3.88073e-10	7.25492e-09	Smad1	protein_coding	SMAD family member 1 [Source:MGI Symbol;Acc:MGI:109452]
ENSMUSG00000029790	1165.04	0.75703	0.120968	6.25809	3.8973e-10	7.27982e-09	Cep41	protein_coding	centrosomal protein 41 [Source:MGI Symbol;Acc:MGI:1891414]
ENSMUSG00000003623	1567.93	-0.539986	0.0862905	-6.25777	3.90525e-10	7.2886e-09	Crot	protein_coding	carnitine O-octanoyltransferase [Source:MGI Symbol;Acc:MGI:1921364]
ENSMUSG00000028445	674.326	-0.547154	0.087451	-6.25669	3.93224e-10	7.33288e-09	Enho	protein_coding	energy homeostasis associated [Source:MGI Symbol;Acc:MGI:1916888]
ENSMUSG00000040435	1060.36	2.23026	0.356473	6.25646	3.93812e-10	7.33773e-09	Ppp1r15a	protein_coding	protein phosphatase 1, regulatory subunit 15A [Source:MGI Symbol;Acc:MGI:1927072]
ENSMUSG00000032826	7900.38	0.829471	0.132583	6.25623	3.94389e-10	7.34238e-09	Ank2	protein_coding	ankyrin 2, brain [Source:MGI Symbol;Acc:MGI:88025]
ENSMUSG00000002297	5359.93	-0.475967	0.0760972	-6.25472	3.98234e-10	7.40781e-09	Dbf4	protein_coding	DBF4 zinc finger [Source:MGI Symbol;Acc:MGI:1351328]
ENSMUSG00000072875	444.488	0.806764	0.129001	6.25391	4.00294e-10	7.43996e-09	Gpr27	protein_coding	G protein-coupled receptor 27 [Source:MGI Symbol;Acc:MGI:1202299]
ENSMUSG00000026024	2095.02	-0.319403	0.0510801	-6.25298	4.02703e-10	7.47853e-09	Als2	protein_coding	alsin Rho guanine nucleotide exchange factor [Source:MGI Symbol;Acc:MGI:1921268]
ENSMUSG00000022507	2923.78	0.406898	0.0650819	6.25208	4.05012e-10	7.51519e-09	1810013L24Rik	protein_coding	RIKEN cDNA 1810013L24 gene [Source:MGI Symbol;Acc:MGI:1916303]
ENSMUSG00000015714	2345.7	0.508833	0.0813885	6.25191	4.05469e-10	7.51745e-09	Cers2	protein_coding	ceramide synthase 2 [Source:MGI Symbol;Acc:MGI:1924143]
ENSMUSG00000022051	5460.89	-0.695413	0.111354	-6.24505	4.23676e-10	7.84852e-09	Bnip3l	protein_coding	BCL2/adenovirus E1B interacting protein 3-like [Source:MGI Symbol;Acc:MGI:1332659]
ENSMUSG00000022811	4946.45	-0.266655	0.0426998	-6.24488	4.24128e-10	7.85039e-09	Zfp148	protein_coding	zinc finger protein 148 [Source:MGI Symbol;Acc:MGI:1332234]
ENSMUSG00000071477	1356.27	0.385786	0.0617928	6.24322	4.28648e-10	7.92752e-09	Zfp777	protein_coding	zinc finger protein 777 [Source:MGI Symbol;Acc:MGI:1919556]
ENSMUSG00000016487	3048.45	0.452728	0.0725199	6.24281	4.29767e-10	7.94166e-09	Ppfibp1	protein_coding	PTPRF interacting protein, binding protein 1 (liprin beta 1) [Source:MGI Symbol;Acc:MGI:1914783]
ENSMUSG00000054312	2196.51	-0.844273	0.135251	-6.24228	4.31249e-10	7.96249e-09	Mrps21	protein_coding	mitochondrial ribosomal protein S21 [Source:MGI Symbol;Acc:MGI:1913542]
ENSMUSG00000001552	888.377	0.685773	0.109886	6.24075	4.35466e-10	8.03372e-09	Jup	protein_coding	junction plakoglobin [Source:MGI Symbol;Acc:MGI:96650]
ENSMUSG00000071652	1765.6	0.531117	0.0851084	6.24047	4.36259e-10	8.04173e-09	Ints5	protein_coding	integrator complex subunit 5 [Source:MGI Symbol;Acc:MGI:1923578]
ENSMUSG00000095892	52.0393	-1.24954	0.200238	-6.2403	4.36743e-10	8.04404e-09	Rnu5g	snRNA	RNA, U5G small nuclear [Source:MGI Symbol;Acc:MGI:2157900]
ENSMUSG00000056367	151.917	-0.672694	0.107855	-6.23704	4.45941e-10	8.2067e-09	Actr3b	protein_coding	ARP3 actin-related protein 3B [Source:MGI Symbol;Acc:MGI:2661120]
ENSMUSG00000038485	2968.15	0.49867	0.079959	6.23658	4.47251e-10	8.21733e-09	Socs7	protein_coding	suppressor of cytokine signaling 7 [Source:MGI Symbol;Acc:MGI:2651588]
ENSMUSG00000021371	451.488	0.570412	0.0914615	6.23663	4.47097e-10	8.21733e-09	Mcur1	protein_coding	mitochondrial calcium uniporter regulator 1 [Source:MGI Symbol;Acc:MGI:1923387]
ENSMUSG00000020549	2192.73	0.420422	0.0674659	6.23163	4.61609e-10	8.47418e-09	Elac2	protein_coding	elaC ribonuclease Z 2 [Source:MGI Symbol;Acc:MGI:1890496]
ENSMUSG00000025525	1354.13	-0.675736	0.108447	-6.23102	4.63395e-10	8.49612e-09	Apool	protein_coding	apolipoprotein O-like [Source:MGI Symbol;Acc:MGI:1915367]
ENSMUSG00000022773	2473.4	-0.559827	0.0898459	-6.23097	4.63563e-10	8.49612e-09	Ypel1	protein_coding	yippee like 1 [Source:MGI Symbol;Acc:MGI:1913303]
ENSMUSG00000003752	768.717	0.461483	0.074123	6.22591	4.78757e-10	8.76743e-09	Itpkc	protein_coding	inositol 1,4,5-trisphosphate 3-kinase C [Source:MGI Symbol;Acc:MGI:2442554]
ENSMUSG00000039577	530.149	0.628643	0.100995	6.22452	4.83047e-10	8.83877e-09	Nphp4	protein_coding	nephronophthisis 4 (juvenile) homolog (human) [Source:MGI Symbol;Acc:MGI:2384210]
ENSMUSG00000014226	7546.06	-0.734742	0.11806	-6.22344	4.86372e-10	8.89236e-09	Cacybp	protein_coding	calcyclin binding protein [Source:MGI Symbol;Acc:MGI:1270839]
ENSMUSG00000073197	169.368	-0.697912	0.112153	-6.22287	4.88144e-10	8.91748e-09	5730507C01Rik	protein_coding	RIKEN cDNA 5730507C01 gene [Source:MGI Symbol;Acc:MGI:1917882]
ENSMUSG00000041528	1337.06	0.410651	0.0659967	6.2223	4.89918e-10	8.94259e-09	Rnf123	protein_coding	ring finger protein 123 [Source:MGI Symbol;Acc:MGI:2148796]
ENSMUSG00000031502	22898	0.961266	0.154535	6.22039	4.95917e-10	9.04473e-09	Col4a1	protein_coding	collagen, type IV, alpha 1 [Source:MGI Symbol;Acc:MGI:88454]
ENSMUSG00000027522	2006.17	0.32133	0.0516763	6.21814	5.03093e-10	9.16815e-09	Stx16	protein_coding	syntaxin 16 [Source:MGI Symbol;Acc:MGI:1923396]
ENSMUSG00000027195	3692.69	0.61166	0.0983861	6.21693	5.0696e-10	9.21767e-09	Hsd17b12	protein_coding	hydroxysteroid (17-beta) dehydrogenase 12 [Source:MGI Symbol;Acc:MGI:1926967]
ENSMUSG00000015533	255.316	0.683021	0.109865	6.21691	5.07044e-10	9.21767e-09	Itga2	protein_coding	integrin alpha 2 [Source:MGI Symbol;Acc:MGI:96600]
ENSMUSG00000029119	458.154	0.760209	0.122277	6.21711	5.06396e-10	9.21767e-09	Man2b2	protein_coding	mannosidase 2, alpha B2 [Source:MGI Symbol;Acc:MGI:1195262]
ENSMUSG00000031813	658.754	-0.513995	0.082683	-6.21645	5.08542e-10	9.23742e-09	Mvb12a	protein_coding	multivesicular body subunit 12A [Source:MGI Symbol;Acc:MGI:1920961]
ENSMUSG00000075704	684.064	0.544656	0.087631	6.21533	5.12168e-10	9.29574e-09	Txnrd2	protein_coding	thioredoxin reductase 2 [Source:MGI Symbol;Acc:MGI:1347023]
ENSMUSG00000027189	8050.89	0.680881	0.109576	6.21378	5.17247e-10	9.38034e-09	Trim44	protein_coding	tripartite motif-containing 44 [Source:MGI Symbol;Acc:MGI:1931835]
ENSMUSG00000021597	3398.04	-0.496852	0.0800118	-6.20974	5.30731e-10	9.61708e-09	Slf1	protein_coding	SMC5-SMC6 complex localization factor 1 [Source:MGI Symbol;Acc:MGI:2145448]
ENSMUSG00000035596	989.639	0.508761	0.0819365	6.20921	5.32526e-10	9.63849e-09	Mboat7	protein_coding	membrane bound O-acyltransferase domain containing 7 [Source:MGI Symbol;Acc:MGI:1924832]
ENSMUSG00000042873	1342.58	0.558895	0.0900132	6.20904	5.33095e-10	9.63849e-09	Lhfpl4	protein_coding	lipoma HMGIC fusion partner-like protein 4 [Source:MGI Symbol;Acc:MGI:3057108]
ENSMUSG00000044167	542.666	0.9085	0.14632	6.20901	5.33202e-10	9.63849e-09	Foxo1	protein_coding	forkhead box O1 [Source:MGI Symbol;Acc:MGI:1890077]
ENSMUSG00000038545	5797.45	0.473603	0.0762866	6.20821	5.35912e-10	9.67685e-09	Cul7	protein_coding	cullin 7 [Source:MGI Symbol;Acc:MGI:1913765]
ENSMUSG00000027784	3584.63	0.726476	0.11702	6.20813	5.36188e-10	9.67685e-09	Ppm1l	protein_coding	protein phosphatase 1 (formerly 2C)-like [Source:MGI Symbol;Acc:MGI:2139740]
ENSMUSG00000022099	434.978	0.708014	0.114059	6.20744	5.38546e-10	9.7116e-09	Dmtn	protein_coding	dematin actin binding protein [Source:MGI Symbol;Acc:MGI:99670]
ENSMUSG00000015733	7032.68	-0.47618	0.0767288	-6.20602	5.43444e-10	9.78417e-09	Capza2	protein_coding	capping protein (actin filament) muscle Z-line, alpha 2 [Source:MGI Symbol;Acc:MGI:106222]
ENSMUSG00000033624	1827.9	0.327591	0.0527851	6.20613	5.43058e-10	9.78417e-09	Pdpr	protein_coding	pyruvate dehydrogenase phosphatase regulatory subunit [Source:MGI Symbol;Acc:MGI:2442188]
ENSMUSG00000030123	3878.74	0.826814	0.133251	6.20492	5.47259e-10	9.84496e-09	Plxnd1	protein_coding	plexin D1 [Source:MGI Symbol;Acc:MGI:2154244]
ENSMUSG00000052921	346.542	0.574774	0.0926454	6.20402	5.50396e-10	9.89345e-09	Arhgef15	protein_coding	Rho guanine nucleotide exchange factor (GEF) 15 [Source:MGI Symbol;Acc:MGI:3045246]
ENSMUSG00000031586	644.645	0.834614	0.134551	6.20294	5.54185e-10	9.95357e-09	Rbpms	protein_coding	RNA binding protein gene with multiple splicing [Source:MGI Symbol;Acc:MGI:1334446]
ENSMUSG00000022263	9252.03	0.533826	0.0860657	6.20254	5.55598e-10	9.97096e-09	Trio	protein_coding	triple functional domain (PTPRF interacting) [Source:MGI Symbol;Acc:MGI:1927230]
ENSMUSG00000028955	4866.27	-0.638964	0.103028	-6.20186	5.58001e-10	1.00061e-08	Vamp3	protein_coding	vesicle-associated membrane protein 3 [Source:MGI Symbol;Acc:MGI:1321389]
ENSMUSG00000025873	4133.19	0.493577	0.0796024	6.20052	5.62753e-10	1.00832e-08	Faf2	protein_coding	Fas associated factor family member 2 [Source:MGI Symbol;Acc:MGI:1923827]
ENSMUSG00000045410	1381.92	-0.431183	0.0695611	-6.19862	5.69617e-10	1.0198e-08	Akr1e1	protein_coding	aldo-keto reductase family 1, member E1 [Source:MGI Symbol;Acc:MGI:1914758]
ENSMUSG00000025047	4327.76	0.570204	0.0920124	6.19704	5.75357e-10	1.02926e-08	Pdcd11	protein_coding	programmed cell death 11 [Source:MGI Symbol;Acc:MGI:1341788]
ENSMUSG00000030254	1969.88	0.421686	0.0680671	6.19515	5.8228e-10	1.04081e-08	Rad18	protein_coding	RAD18 E3 ubiquitin protein ligase [Source:MGI Symbol;Acc:MGI:1890476]
ENSMUSG00000031805	159.448	0.699366	0.112894	6.19489	5.83268e-10	1.04159e-08	Jak3	protein_coding	Janus kinase 3 [Source:MGI Symbol;Acc:MGI:99928]
ENSMUSG00000039474	372.053	1.11212	0.179524	6.19479	5.83645e-10	1.04159e-08	Wfs1	protein_coding	wolframin ER transmembrane glycoprotein [Source:MGI Symbol;Acc:MGI:1328355]
ENSMUSG00000085016	162.553	-1.18097	0.190671	-6.19376	5.87458e-10	1.04673e-08	Gm11335	lncRNA	predicted gene 11335 [Source:MGI Symbol;Acc:MGI:3705194]
ENSMUSG00000002320	1356.85	0.372261	0.0601018	6.19384	5.87149e-10	1.04673e-08	Tm9sf1	protein_coding	transmembrane 9 superfamily member 1 [Source:MGI Symbol;Acc:MGI:1921390]
ENSMUSG00000024799	678.13	-0.98156	0.15849	-6.1932	5.89557e-10	1.04964e-08	Tm7sf2	protein_coding	transmembrane 7 superfamily member 2 [Source:MGI Symbol;Acc:MGI:1920416]
ENSMUSG00000037344	496.331	0.520255	0.0840069	6.193	5.9029e-10	1.05011e-08	Slc12a9	protein_coding	solute carrier family 12 (potassium/chloride transporters), member 9 [Source:MGI Symbol;Acc:MGI:1933532]
ENSMUSG00000036501	2488.63	0.698489	0.112829	6.19067	5.99085e-10	1.06491e-08	Fam13b	protein_coding	family with sequence similarity 13, member B [Source:MGI Symbol;Acc:MGI:2447834]
ENSMUSG00000024163	3422.98	0.467639	0.0755548	6.1894	6.03934e-10	1.07268e-08	Mapk8ip3	protein_coding	mitogen-activated protein kinase 8 interacting protein 3 [Source:MGI Symbol;Acc:MGI:1353598]
ENSMUSG00000029480	1334.31	0.699493	0.11305	6.18748	6.11331e-10	1.08495e-08	Dhx37	protein_coding	DEAH (Asp-Glu-Ala-His) box polypeptide 37 [Source:MGI Symbol;Acc:MGI:3028576]
ENSMUSG00000021890	2219.38	0.498497	0.0805869	6.18584	6.17743e-10	1.09547e-08	Eaf1	protein_coding	ELL associated factor 1 [Source:MGI Symbol;Acc:MGI:1921677]
ENSMUSG00000045817	1704.37	0.715453	0.115689	6.18428	6.23855e-10	1.10543e-08	Zfp36l2	protein_coding	zinc finger protein 36, C3H type-like 2 [Source:MGI Symbol;Acc:MGI:107945]
ENSMUSG00000047139	12175.6	-0.490815	0.0794103	-6.18075	6.3798e-10	1.12957e-08	Cd24a	protein_coding	CD24a antigen [Source:MGI Symbol;Acc:MGI:88323]
ENSMUSG00000048271	3669.02	0.742732	0.120195	6.1794	6.43462e-10	1.13837e-08	Rbm33	protein_coding	RNA binding motif protein 33 [Source:MGI Symbol;Acc:MGI:1919670]
ENSMUSG00000037624	190.536	1.06404	0.172242	6.17758	6.50906e-10	1.15064e-08	Kcnk2	protein_coding	potassium channel, subfamily K, member 2 [Source:MGI Symbol;Acc:MGI:109366]
ENSMUSG00000028073	486.83	0.769059	0.124562	6.17409	6.65466e-10	1.17545e-08	Pear1	protein_coding	platelet endothelial aggregation receptor 1 [Source:MGI Symbol;Acc:MGI:1920432]
ENSMUSG00000021806	3253	0.652463	0.105685	6.17363	6.67397e-10	1.17793e-08	Nid2	protein_coding	nidogen 2 [Source:MGI Symbol;Acc:MGI:1298229]
ENSMUSG00000021375	3598.97	0.40554	0.0656941	6.17316	6.69403e-10	1.18054e-08	Kif13a	protein_coding	kinesin family member 13A [Source:MGI Symbol;Acc:MGI:1098264]
ENSMUSG00000027340	1356.87	0.786253	0.127379	6.17254	6.72021e-10	1.18423e-08	Slc23a2	protein_coding	solute carrier family 23 (nucleobase transporters), member 2 [Source:MGI Symbol;Acc:MGI:1859682]
ENSMUSG00000024063	1748.49	-0.642866	0.104159	-6.172	6.7432e-10	1.18734e-08	Lbh	protein_coding	limb-bud and heart [Source:MGI Symbol;Acc:MGI:1925139]
ENSMUSG00000033540	295.578	0.591836	0.0959039	6.17114	6.77993e-10	1.19287e-08	Idua	protein_coding	iduronidase, alpha-L [Source:MGI Symbol;Acc:MGI:96418]
ENSMUSG00000047407	1895.12	0.851553	0.138023	6.16963	6.84489e-10	1.20336e-08	Tgif1	protein_coding	TGFB-induced factor homeobox 1 [Source:MGI Symbol;Acc:MGI:1194497]
ENSMUSG00000022623	796.218	0.982435	0.159245	6.16932	6.85861e-10	1.20482e-08	Shank3	protein_coding	SH3 and multiple ankyrin repeat domains 3 [Source:MGI Symbol;Acc:MGI:1930016]
ENSMUSG00000034473	1069.05	-0.448546	0.0727103	-6.16895	6.87456e-10	1.20668e-08	Sec22a	protein_coding	SEC22 homolog A, vesicle trafficking protein [Source:MGI Symbol;Acc:MGI:2447876]
ENSMUSG00000015671	6703.36	-0.751304	0.121871	-6.16474	7.05982e-10	1.23823e-08	Psma2	protein_coding	proteasome (prosome, macropain) subunit, alpha type 2 [Source:MGI Symbol;Acc:MGI:104885]
ENSMUSG00000037151	499.998	-0.460657	0.0747569	-6.16207	7.18021e-10	1.25836e-08	Lrrc20	protein_coding	leucine rich repeat containing 20 [Source:MGI Symbol;Acc:MGI:2387182]
ENSMUSG00000001946	658.578	0.691124	0.112193	6.16015	7.26782e-10	1.27272e-08	Esam	protein_coding	endothelial cell-specific adhesion molecule [Source:MGI Symbol;Acc:MGI:1916774]
ENSMUSG00000029925	57.5251	0.953466	0.154831	6.15812	7.36156e-10	1.28813e-08	Tbxas1	protein_coding	thromboxane A synthase 1, platelet [Source:MGI Symbol;Acc:MGI:98497]
ENSMUSG00000048490	3993.45	0.678999	0.110286	6.15672	7.42667e-10	1.29851e-08	Nrip1	protein_coding	nuclear receptor interacting protein 1 [Source:MGI Symbol;Acc:MGI:1315213]
ENSMUSG00000030263	125.446	0.899572	0.146127	6.15609	7.45619e-10	1.30265e-08	Lrmp	protein_coding	lymphoid-restricted membrane protein [Source:MGI Symbol;Acc:MGI:108424]
ENSMUSG00000031379	198.795	-0.726855	0.118092	-6.155	7.50793e-10	1.31067e-08	Pir	protein_coding	pirin [Source:MGI Symbol;Acc:MGI:1916906]
ENSMUSG00000035325	3841.17	0.616858	0.100235	6.15409	7.55075e-10	1.31712e-08	Sec31a	protein_coding	Sec31 homolog A (S. cerevisiae) [Source:MGI Symbol;Acc:MGI:1916412]
ENSMUSG00000022658	2144.03	-0.690588	0.112246	-6.15245	7.62938e-10	1.32934e-08	Tagln3	protein_coding	transgelin 3 [Source:MGI Symbol;Acc:MGI:1926784]
ENSMUSG00000028093	797.144	0.483917	0.0786552	6.15238	7.63267e-10	1.32934e-08	Acp6	protein_coding	acid phosphatase 6, lysophosphatidic [Source:MGI Symbol;Acc:MGI:1931010]
ENSMUSG00000046470	226.999	0.882073	0.143429	6.1499	7.75297e-10	1.34924e-08	Sox18	protein_coding	SRY (sex determining region Y)-box 18 [Source:MGI Symbol;Acc:MGI:103559]
ENSMUSG00000021819	2893.2	0.703568	0.114415	6.14923	7.78583e-10	1.35391e-08	Zswim8	protein_coding	zinc finger SWIM-type containing 8 [Source:MGI Symbol;Acc:MGI:1919156]
ENSMUSG00000078640	192.71	-0.708332	0.115251	-6.14599	7.94685e-10	1.37977e-08	Gm11627	protein_coding	predicted gene 11627 [Source:MGI Symbol;Acc:MGI:3650659]
ENSMUSG00000014470	827.157	0.459824	0.0748156	6.1461	7.94095e-10	1.37977e-08	Rnf166	protein_coding	ring finger protein 166 [Source:MGI Symbol;Acc:MGI:1915968]
ENSMUSG00000033436	8616.13	-0.447623	0.07286	-6.14361	8.0667e-10	1.3995e-08	Armcx2	protein_coding	armadillo repeat containing, X-linked 2 [Source:MGI Symbol;Acc:MGI:1914666]
ENSMUSG00000032114	425.823	-0.398672	0.0649009	-6.14278	8.10903e-10	1.40575e-08	Slc37a4	protein_coding	solute carrier family 37 (glucose-6-phosphate transporter), member 4 [Source:MGI Symbol;Acc:MGI:1316650]
ENSMUSG00000037104	939.349	-0.456854	0.0744015	-6.14039	8.23212e-10	1.42599e-08	Socs5	protein_coding	suppressor of cytokine signaling 5 [Source:MGI Symbol;Acc:MGI:2385459]
ENSMUSG00000030842	2003.54	-0.56061	0.0913316	-6.13818	8.34723e-10	1.44481e-08	Lamtor1	protein_coding	late endosomal/lysosomal adaptor, MAPK and MTOR activator 1 [Source:MGI Symbol;Acc:MGI:1913758]
ENSMUSG00000037860	664.244	-0.521586	0.0849913	-6.13694	8.41263e-10	1.45501e-08	Aim2	protein_coding	absent in melanoma 2 [Source:MGI Symbol;Acc:MGI:2686159]
ENSMUSG00000036941	570.386	0.72459	0.118086	6.13611	8.45687e-10	1.46153e-08	Elac1	protein_coding	elaC ribonuclease Z 1 [Source:MGI Symbol;Acc:MGI:1890495]
ENSMUSG00000015247	1082.33	-0.593051	0.0966647	-6.13514	8.50864e-10	1.46822e-08	Nipsnap3b	protein_coding	nipsnap homolog 3B [Source:MGI Symbol;Acc:MGI:1913786]
ENSMUSG00000069729	4965.99	0.776563	0.126574	6.13524	8.50319e-10	1.46822e-08	Arid1b	protein_coding	AT rich interactive domain 1B (SWI-like) [Source:MGI Symbol;Acc:MGI:1926129]
ENSMUSG00000040396	2724.65	-0.431667	0.0703856	-6.13288	8.63001e-10	1.48801e-08	Abhd13	protein_coding	abhydrolase domain containing 13 [Source:MGI Symbol;Acc:MGI:1916154]
ENSMUSG00000021156	6502.26	0.423235	0.0690586	6.12863	8.86367e-10	1.52713e-08	Zmynd11	protein_coding	zinc finger, MYND domain containing 11 [Source:MGI Symbol;Acc:MGI:1913755]
ENSMUSG00000025656	852.534	-0.308873	0.0504077	-6.12749	8.9274e-10	1.53693e-08	Arhgef9	protein_coding	CDC42 guanine nucleotide exchange factor (GEF) 9 [Source:MGI Symbol;Acc:MGI:2442233]
ENSMUSG00000009647	809.924	0.404699	0.0660552	6.12667	8.97345e-10	1.54367e-08	Mcu	protein_coding	mitochondrial calcium uniporter [Source:MGI Symbol;Acc:MGI:3026965]
ENSMUSG00000026176	1612.07	0.621875	0.101554	6.1236	9.14846e-10	1.57257e-08	Ctdsp1	protein_coding	CTD (carboxy-terminal domain, RNA polymerase II, polypeptide A) small phosphatase 1 [Source:MGI Symbol;Acc:MGI:2654470]
ENSMUSG00000070283	481.687	-0.519071	0.0847713	-6.1232	9.17157e-10	1.57533e-08	Ndufaf3	protein_coding	NADH:ubiquinone oxidoreductase complex assembly factor 3 [Source:MGI Symbol;Acc:MGI:1913956]
ENSMUSG00000030410	2495.18	0.467417	0.0763394	6.12288	9.1901e-10	1.57731e-08	Dmwd	protein_coding	dystrophia myotonica-containing WD repeat motif [Source:MGI Symbol;Acc:MGI:94907]
ENSMUSG00000005360	1932.75	0.643453	0.105094	6.12262	9.20482e-10	1.57862e-08	Slc1a3	protein_coding	solute carrier family 1 (glial high affinity glutamate transporter), member 3 [Source:MGI Symbol;Acc:MGI:99917]
ENSMUSG00000027890	147.716	0.537566	0.0878103	6.12191	9.24621e-10	1.58445e-08	Gstm4	protein_coding	glutathione S-transferase, mu 4 [Source:MGI Symbol;Acc:MGI:95862]
ENSMUSG00000021838	1436.28	0.89832	0.146741	6.12179	9.25296e-10	1.58445e-08	Samd4	protein_coding	sterile alpha motif domain containing 4 [Source:MGI Symbol;Acc:MGI:1921730]
ENSMUSG00000040620	2910.08	0.34126	0.0557475	6.12153	9.26805e-10	1.58517e-08	Dhx33	protein_coding	DEAH (Asp-Glu-Ala-His) box polypeptide 33 [Source:MGI Symbol;Acc:MGI:2445102]
ENSMUSG00000022871	12.2045	4.857	0.793436	6.12148	9.27129e-10	1.58517e-08	Fetub	protein_coding	fetuin beta [Source:MGI Symbol;Acc:MGI:1890221]
ENSMUSG00000006288	2192.94	-0.425576	0.0695428	-6.11962	9.37974e-10	1.60249e-08	Ttc5	protein_coding	tetratricopeptide repeat domain 5 [Source:MGI Symbol;Acc:MGI:2683584]
ENSMUSG00000046699	212.817	-0.88951	0.145382	-6.11844	9.44987e-10	1.61324e-08	Slitrk4	protein_coding	SLIT and NTRK-like family, member 4 [Source:MGI Symbol;Acc:MGI:2442509]
ENSMUSG00000038702	1560.86	-0.48014	0.0785003	-6.11641	9.57066e-10	1.63262e-08	Dsel	protein_coding	dermatan sulfate epimerase-like [Source:MGI Symbol;Acc:MGI:2442948]
ENSMUSG00000005397	5641.2	0.858113	0.140306	6.11599	9.59571e-10	1.63565e-08	Nid1	protein_coding	nidogen 1 [Source:MGI Symbol;Acc:MGI:97342]
ENSMUSG00000070858	1105.37	-0.78755	0.128854	-6.11195	9.84181e-10	1.67632e-08	Gm1673	protein_coding	predicted gene 1673 [Source:MGI Symbol;Acc:MGI:2686519]
ENSMUSG00000029249	5147.52	0.346176	0.0566469	6.11112	9.8934e-10	1.68383e-08	Rest	protein_coding	RE1-silencing transcription factor [Source:MGI Symbol;Acc:MGI:104897]
ENSMUSG00000071860	11.7285	3.76107	0.615646	6.10914	1.00169e-09	1.70356e-08	NA	NA	NA
ENSMUSG00000050914	146.835	-0.821833	0.134552	-6.10792	1.0094e-09	1.71537e-08	Ankrd37	protein_coding	ankyrin repeat domain 37 [Source:MGI Symbol;Acc:MGI:3603344]
ENSMUSG00000034220	7175.82	-0.448503	0.0734381	-6.10723	1.01376e-09	1.72092e-08	Gpc1	protein_coding	glypican 1 [Source:MGI Symbol;Acc:MGI:1194891]
ENSMUSG00000039901	606.911	0.547929	0.0897191	6.10716	1.01421e-09	1.72092e-08	Armh3	protein_coding	armadillo-like helical domain containing 3 [Source:MGI Symbol;Acc:MGI:1918867]
ENSMUSG00000009545	88.9119	1.46896	0.240574	6.10608	1.02111e-09	1.73132e-08	Kcnq1	protein_coding	potassium voltage-gated channel, subfamily Q, member 1 [Source:MGI Symbol;Acc:MGI:108083]
ENSMUSG00000002731	2283.83	-0.452139	0.0740752	-6.10379	1.03583e-09	1.75495e-08	Prkra	protein_coding	protein kinase, interferon inducible double stranded RNA dependent activator [Source:MGI Symbol;Acc:MGI:1344375]
ENSMUSG00000023074	1397.92	-0.525611	0.0861189	-6.10331	1.03892e-09	1.75887e-08	Mospd1	protein_coding	motile sperm domain containing 1 [Source:MGI Symbol;Acc:MGI:1917630]
ENSMUSG00000037355	943.272	0.594318	0.0974022	6.10169	1.04951e-09	1.77411e-08	Uvssa	protein_coding	UV stimulated scaffold protein A [Source:MGI Symbol;Acc:MGI:1918351]
ENSMUSG00000058006	12704.1	0.628289	0.102968	6.10181	1.04872e-09	1.77411e-08	Mdn1	protein_coding	midasin AAA ATPase 1 [Source:MGI Symbol;Acc:MGI:1926159]
ENSMUSG00000022034	2203.19	-0.536491	0.0879356	-6.10095	1.05437e-09	1.781e-08	Esco2	protein_coding	establishment of sister chromatid cohesion N-acetyltransferase 2 [Source:MGI Symbol;Acc:MGI:1919238]
ENSMUSG00000046572	6511.7	0.670925	0.109984	6.10021	1.05927e-09	1.78792e-08	Zfp518b	protein_coding	zinc finger protein 518B [Source:MGI Symbol;Acc:MGI:2140750]
ENSMUSG00000053560	1710.03	0.71897	0.117872	6.09959	1.06339e-09	1.79352e-08	Ier2	protein_coding	immediate early response 2 [Source:MGI Symbol;Acc:MGI:104815]
ENSMUSG00000022554	643.873	0.442263	0.072514	6.099	1.06736e-09	1.79887e-08	Hgh1	protein_coding	HGH1 homolog [Source:MGI Symbol;Acc:MGI:1930628]
ENSMUSG00000028978	489.553	0.628705	0.103092	6.09848	1.0708e-09	1.80331e-08	Nos3	protein_coding	nitric oxide synthase 3, endothelial cell [Source:MGI Symbol;Acc:MGI:97362]
ENSMUSG00000020440	2839.43	-0.433222	0.0710778	-6.09504	1.09412e-09	1.8412e-08	Arf5	protein_coding	ADP-ribosylation factor 5 [Source:MGI Symbol;Acc:MGI:99434]
ENSMUSG00000094655	264.28	-1.476	0.242245	-6.093	1.10817e-09	1.86344e-08	Gm25360	snRNA	predicted gene, 25360 [Source:MGI Symbol;Acc:MGI:5455137]
ENSMUSG00000027359	226.742	2.0279	0.332832	6.09287	1.10903e-09	1.86349e-08	Slc27a2	protein_coding	solute carrier family 27 (fatty acid transporter), member 2 [Source:MGI Symbol;Acc:MGI:1347099]
ENSMUSG00000060288	1336.55	-0.664039	0.109013	-6.09136	1.11955e-09	1.87975e-08	Ppih	protein_coding	peptidyl prolyl isomerase H [Source:MGI Symbol;Acc:MGI:106499]
ENSMUSG00000024743	1040.82	0.794845	0.130535	6.08913	1.13523e-09	1.90466e-08	Syt7	protein_coding	synaptotagmin VII [Source:MGI Symbol;Acc:MGI:1859545]
ENSMUSG00000039201	211.061	0.94894	0.15586	6.0884	1.14045e-09	1.91199e-08	Tbc1d25	protein_coding	TBC1 domain family, member 25 [Source:MGI Symbol;Acc:MGI:2444862]
ENSMUSG00000041718	1519.93	0.274003	0.0450252	6.08555	1.16092e-09	1.94484e-08	Alg13	protein_coding	asparagine-linked glycosylation 13 [Source:MGI Symbol;Acc:MGI:1914824]
ENSMUSG00000029708	1001.15	0.583777	0.0959728	6.08273	1.18151e-09	1.97786e-08	Gcc1	protein_coding	golgi coiled coil 1 [Source:MGI Symbol;Acc:MGI:1921625]
ENSMUSG00000004043	98.311	0.711959	0.11708	6.08094	1.1948e-09	1.99861e-08	Stat5a	protein_coding	signal transducer and activator of transcription 5A [Source:MGI Symbol;Acc:MGI:103036]
ENSMUSG00000038058	68.2265	-0.935307	0.153819	-6.08058	1.19749e-09	2.00163e-08	Nod1	protein_coding	nucleotide-binding oligomerization domain containing 1 [Source:MGI Symbol;Acc:MGI:1341839]
ENSMUSG00000022831	150.474	0.778651	0.128139	6.07661	1.22749e-09	2.05024e-08	Hcls1	protein_coding	hematopoietic cell specific Lyn substrate 1 [Source:MGI Symbol;Acc:MGI:104568]
ENSMUSG00000055805	50.1247	1.10124	0.181284	6.07466	1.2425e-09	2.07376e-08	Fmnl1	protein_coding	formin-like 1 [Source:MGI Symbol;Acc:MGI:1888994]
ENSMUSG00000020770	1843.37	0.473055	0.0778868	6.07362	1.25057e-09	2.08413e-08	Unk	protein_coding	unkempt family zinc finger [Source:MGI Symbol;Acc:MGI:2442456]
ENSMUSG00000024969	1928.16	0.90746	0.149408	6.07372	1.24981e-09	2.08413e-08	Mark2	protein_coding	MAP/microtubule affinity regulating kinase 2 [Source:MGI Symbol;Acc:MGI:99638]
ENSMUSG00000061517	3298.99	0.474994	0.0782265	6.07204	1.26299e-09	2.10326e-08	Sox21	protein_coding	SRY (sex determining region Y)-box 21 [Source:MGI Symbol;Acc:MGI:2654070]
ENSMUSG00000028691	13570.3	-0.781682	0.128743	-6.07164	1.2661e-09	2.10688e-08	Prdx1	protein_coding	peroxiredoxin 1 [Source:MGI Symbol;Acc:MGI:99523]
ENSMUSG00000006134	4160.83	0.8435	0.138934	6.07121	1.26951e-09	2.11099e-08	Crkl	protein_coding	v-crk avian sarcoma virus CT10 oncogene homolog-like [Source:MGI Symbol;Acc:MGI:104686]
ENSMUSG00000000530	586.216	0.551664	0.0908957	6.06919	1.28555e-09	2.13607e-08	Acvrl1	protein_coding	activin A receptor, type II-like 1 [Source:MGI Symbol;Acc:MGI:1338946]
ENSMUSG00000003154	300.026	0.812766	0.133921	6.06899	1.28716e-09	2.13716e-08	Foxj2	protein_coding	forkhead box J2 [Source:MGI Symbol;Acc:MGI:1926805]
ENSMUSG00000034154	2602.51	0.6557	0.108105	6.0654	1.31626e-09	2.18385e-08	Ino80	protein_coding	INO80 complex subunit [Source:MGI Symbol;Acc:MGI:1915392]
ENSMUSG00000006517	1238.66	-0.952678	0.1571	-6.06413	1.32667e-09	2.19951e-08	Mvd	protein_coding	mevalonate (diphospho) decarboxylase [Source:MGI Symbol;Acc:MGI:2179327]
ENSMUSG00000058392	3410.24	0.38871	0.0641014	6.06399	1.32783e-09	2.1998e-08	Rrp1b	protein_coding	ribosomal RNA processing 1 homolog B (S. cerevisiae) [Source:MGI Symbol;Acc:MGI:1919712]
ENSMUSG00000098076	43.4377	1.02435	0.168997	6.06133	1.34998e-09	2.23485e-08	Gm6981	processed_pseudogene	predicted pseudogene 6981 [Source:MGI Symbol;Acc:MGI:3646966]
ENSMUSG00000051735	111.773	0.779818	0.128661	6.06105	1.35239e-09	2.23718e-08	Rinl	protein_coding	Ras and Rab interactor-like [Source:MGI Symbol;Acc:MGI:2444024]
ENSMUSG00000041199	277.481	-0.668307	0.110296	-6.0592	1.36797e-09	2.26128e-08	Rpusd1	protein_coding	RNA pseudouridylate synthase domain containing 1 [Source:MGI Symbol;Acc:MGI:1919186]
ENSMUSG00000091337	8586.34	-0.620515	0.102416	-6.05877	1.3717e-09	2.26412e-08	Eid1	protein_coding	EP300 interacting inhibitor of differentiation 1 [Source:MGI Symbol;Acc:MGI:1889651]
ENSMUSG00000007670	8111.45	0.742623	0.122569	6.05883	1.37119e-09	2.26412e-08	Khsrp	protein_coding	KH-type splicing regulatory protein [Source:MGI Symbol;Acc:MGI:1336214]
ENSMUSG00000009741	4822.18	0.355321	0.0586475	6.05858	1.37324e-09	2.26499e-08	Ubp1	protein_coding	upstream binding protein 1 [Source:MGI Symbol;Acc:MGI:104889]
ENSMUSG00000053641	2033.68	1.23873	0.2045	6.05733	1.38401e-09	2.28108e-08	Dennd4a	protein_coding	DENN/MADD domain containing 4A [Source:MGI Symbol;Acc:MGI:2142979]
ENSMUSG00000011752	12212.6	-0.911204	0.150452	-6.05643	1.39173e-09	2.29212e-08	Pgam1	protein_coding	phosphoglycerate mutase 1 [Source:MGI Symbol;Acc:MGI:97552]
ENSMUSG00000042351	157.445	1.10555	0.182556	6.05597	1.39576e-09	2.29706e-08	Grap2	protein_coding	GRB2-related adaptor protein 2 [Source:MGI Symbol;Acc:MGI:1333842]
ENSMUSG00000044461	992.939	-1.19628	0.197551	-6.05556	1.39931e-09	2.30122e-08	Shisa2	protein_coding	shisa family member 2 [Source:MGI Symbol;Acc:MGI:2444716]
ENSMUSG00000028603	2779.29	-0.738065	0.121909	-6.05421	1.41111e-09	2.31892e-08	Scp2	protein_coding	sterol carrier protein 2, liver [Source:MGI Symbol;Acc:MGI:98254]
ENSMUSG00000032245	408.929	0.804011	0.132813	6.05371	1.41547e-09	2.32438e-08	Cln6	protein_coding	ceroid-lipofuscinosis, neuronal 6 [Source:MGI Symbol;Acc:MGI:2159324]
ENSMUSG00000032059	1298.89	0.400779	0.0662103	6.05313	1.4206e-09	2.32938e-08	Alg9	protein_coding	asparagine-linked glycosylation 9 (alpha 1,2 mannosyltransferase) [Source:MGI Symbol;Acc:MGI:1924753]
ENSMUSG00000038398	1244.7	0.746987	0.123405	6.05315	1.42039e-09	2.32938e-08	Upf3a	protein_coding	UPF3 regulator of nonsense transcripts homolog A (yeast) [Source:MGI Symbol;Acc:MGI:1914281]
ENSMUSG00000019143	1402.17	-0.434443	0.0717894	-6.05163	1.43389e-09	2.34946e-08	Hars2	protein_coding	histidyl-tRNA synthetase 2 [Source:MGI Symbol;Acc:MGI:1918041]
ENSMUSG00000024135	2408.03	-0.247403	0.0408888	-6.05063	1.44277e-09	2.36228e-08	Srbd1	protein_coding	S1 RNA binding domain 1 [Source:MGI Symbol;Acc:MGI:1925836]
ENSMUSG00000043241	2457.7	0.680233	0.112445	6.04946	1.4533e-09	2.37779e-08	Upf2	protein_coding	UPF2 regulator of nonsense transcripts homolog (yeast) [Source:MGI Symbol;Acc:MGI:2449307]
ENSMUSG00000028218	2572.2	-0.508563	0.0840986	-6.04722	1.47368e-09	2.40938e-08	Fam92a	protein_coding	family with sequence similarity 92, member A [Source:MGI Symbol;Acc:MGI:1915349]
ENSMUSG00000048827	31.6051	1.35127	0.223564	6.04422	1.50135e-09	2.45283e-08	Pkd1l3	protein_coding	polycystic kidney disease 1 like 3 [Source:MGI Symbol;Acc:MGI:2664670]
ENSMUSG00000030751	6342.87	-0.623643	0.103189	-6.04372	1.506e-09	2.45864e-08	Psma1	protein_coding	proteasome (prosome, macropain) subunit, alpha type 1 [Source:MGI Symbol;Acc:MGI:1347005]
ENSMUSG00000023991	2720.86	1.08683	0.179924	6.0405	1.53639e-09	2.50641e-08	Foxp4	protein_coding	forkhead box P4 [Source:MGI Symbol;Acc:MGI:1921373]
ENSMUSG00000034659	860.934	0.471772	0.0781052	6.04021	1.53915e-09	2.50909e-08	Tmem109	protein_coding	transmembrane protein 109 [Source:MGI Symbol;Acc:MGI:1915789]
ENSMUSG00000005683	11257	0.446186	0.0739448	6.03405	1.599e-09	2.60477e-08	Cs	protein_coding	citrate synthase [Source:MGI Symbol;Acc:MGI:88529]
ENSMUSG00000038402	453.31	0.838767	0.139024	6.03324	1.60706e-09	2.616e-08	Foxf2	protein_coding	forkhead box F2 [Source:MGI Symbol;Acc:MGI:1347479]
ENSMUSG00000020175	279.301	0.812416	0.134664	6.03292	1.61026e-09	2.6193e-08	Rab36	protein_coding	RAB36, member RAS oncogene family [Source:MGI Symbol;Acc:MGI:1924127]
ENSMUSG00000031706	561.332	0.753884	0.124995	6.03132	1.62622e-09	2.64225e-08	Rfx1	protein_coding	regulatory factor X, 1 (influences HLA class II expression) [Source:MGI Symbol;Acc:MGI:105982]
ENSMUSG00000020143	88.1309	0.84835	0.140659	6.03127	1.62673e-09	2.64225e-08	Dock2	protein_coding	dedicator of cyto-kinesis 2 [Source:MGI Symbol;Acc:MGI:2149010]
ENSMUSG00000030452	2300.56	-0.341637	0.0566537	-6.03026	1.63698e-09	2.65698e-08	Nipa2	protein_coding	non imprinted in Prader-Willi/Angelman syndrome 2 homolog (human) [Source:MGI Symbol;Acc:MGI:1913918]
ENSMUSG00000057337	733.926	0.707455	0.117335	6.02933	1.64637e-09	2.67029e-08	Chst3	protein_coding	carbohydrate sulfotransferase 3 [Source:MGI Symbol;Acc:MGI:1858224]
ENSMUSG00000035235	317.306	-0.465921	0.0772976	-6.02762	1.66387e-09	2.69671e-08	Trim13	protein_coding	tripartite motif-containing 13 [Source:MGI Symbol;Acc:MGI:1913847]
ENSMUSG00000070372	5978.3	-0.457274	0.0758866	-6.02575	1.68325e-09	2.72616e-08	Capza1	protein_coding	capping protein (actin filament) muscle Z-line, alpha 1 [Source:MGI Symbol;Acc:MGI:106227]
ENSMUSG00000030208	1099.8	-0.734647	0.121921	-6.02562	1.68465e-09	2.72646e-08	Emp1	protein_coding	epithelial membrane protein 1 [Source:MGI Symbol;Acc:MGI:107941]
ENSMUSG00000095432	1769.45	-0.388847	0.0645342	-6.02544	1.68653e-09	2.72753e-08	Zfp748	protein_coding	zinc finger protein 748 [Source:MGI Symbol;Acc:MGI:1916455]
ENSMUSG00000020282	729.577	0.440027	0.0730407	6.0244	1.69733e-09	2.74302e-08	Rhbdf1	protein_coding	rhomboid 5 homolog 1 [Source:MGI Symbol;Acc:MGI:104328]
ENSMUSG00000042032	2920.94	-0.420788	0.0698512	-6.02406	1.70093e-09	2.74619e-08	Mat2b	protein_coding	methionine adenosyltransferase II, beta [Source:MGI Symbol;Acc:MGI:1913667]
ENSMUSG00000030374	5853.69	0.397492	0.0659849	6.02398	1.70175e-09	2.74619e-08	Strn4	protein_coding	striatin, calmodulin binding protein 4 [Source:MGI Symbol;Acc:MGI:2142346]
ENSMUSG00000038429	8386.94	-0.364323	0.0604893	-6.02293	1.71287e-09	2.76215e-08	Usp5	protein_coding	ubiquitin specific peptidase 5 (isopeptidase T) [Source:MGI Symbol;Acc:MGI:1347343]
ENSMUSG00000041079	422.826	-0.460711	0.0764952	-6.02275	1.71481e-09	2.76329e-08	Rwdd2b	protein_coding	RWD domain containing 2B [Source:MGI Symbol;Acc:MGI:1858215]
ENSMUSG00000015668	1688.99	-0.571409	0.0949124	-6.02039	1.74001e-09	2.80188e-08	Pdzd11	protein_coding	PDZ domain containing 11 [Source:MGI Symbol;Acc:MGI:1919871]
ENSMUSG00000002948	1284.74	0.332671	0.0552938	6.01642	1.7832e-09	2.86939e-08	Map2k7	protein_coding	mitogen-activated protein kinase kinase 7 [Source:MGI Symbol;Acc:MGI:1346871]
ENSMUSG00000087701	94.7248	-0.786828	0.13085	-6.01322	1.81868e-09	2.92353e-08	Gm13493	processed_pseudogene	predicted gene 13493 [Source:MGI Symbol;Acc:MGI:3650824]
ENSMUSG00000036880	1212.39	-0.560889	0.093277	-6.01316	1.81946e-09	2.92353e-08	Acaa2	protein_coding	acetyl-Coenzyme A acyltransferase 2 (mitochondrial 3-oxoacyl-Coenzyme A thiolase) [Source:MGI Symbol;Acc:MGI:1098623]
ENSMUSG00000022175	969.999	0.579677	0.0964035	6.01303	1.82091e-09	2.92376e-08	Lrp10	protein_coding	low-density lipoprotein receptor-related protein 10 [Source:MGI Symbol;Acc:MGI:1929480]
ENSMUSG00000040407	10029.3	0.639528	0.106385	6.01143	1.83891e-09	2.95056e-08	Akap9	protein_coding	A kinase (PRKA) anchor protein (yotiao) 9 [Source:MGI Symbol;Acc:MGI:2178217]
ENSMUSG00000073423	334.983	0.948771	0.157839	6.01101	1.8437e-09	2.95611e-08	Zfp414	protein_coding	zinc finger protein 414 [Source:MGI Symbol;Acc:MGI:1915641]
ENSMUSG00000020415	622.773	-0.685623	0.114074	-6.01033	1.85146e-09	2.96644e-08	Pttg1	protein_coding	pituitary tumor-transforming gene 1 [Source:MGI Symbol;Acc:MGI:1353578]
ENSMUSG00000051615	2722.36	0.434597	0.0723204	6.00933	1.86294e-09	2.98269e-08	Rap2a	protein_coding	RAS related protein 2a [Source:MGI Symbol;Acc:MGI:97855]
ENSMUSG00000060090	1684.85	-0.601888	0.100167	-6.00884	1.86859e-09	2.98961e-08	Rp2	protein_coding	retinitis pigmentosa 2 homolog [Source:MGI Symbol;Acc:MGI:1277953]
ENSMUSG00000025268	4889.16	-0.605474	0.100785	-6.00761	1.88283e-09	3.01025e-08	Maged2	protein_coding	melanoma antigen, family D, 2 [Source:MGI Symbol;Acc:MGI:1933391]
ENSMUSG00000029554	1735.4	0.408945	0.0681183	6.00346	1.93157e-09	3.08598e-08	Mad1l1	protein_coding	MAD1 mitotic arrest deficient 1-like 1 [Source:MGI Symbol;Acc:MGI:1341857]
ENSMUSG00000070498	338.022	1.0475	0.174673	5.99691	2.0111e-09	3.21075e-08	Tmem132b	protein_coding	transmembrane protein 132B [Source:MGI Symbol;Acc:MGI:3609245]
ENSMUSG00000034317	5832.1	-0.640051	0.106743	-5.99619	2.01996e-09	3.21848e-08	Trim59	protein_coding	tripartite motif-containing 59 [Source:MGI Symbol;Acc:MGI:1914199]
ENSMUSG00000027435	3169.83	0.827194	0.137948	5.9964	2.01743e-09	3.21848e-08	Cd93	protein_coding	CD93 antigen [Source:MGI Symbol;Acc:MGI:106664]
ENSMUSG00000086841	3497.98	1.2551	0.209316	5.99617	2.02026e-09	3.21848e-08	2410006H16Rik	lncRNA	RIKEN cDNA 2410006H16 gene [Source:MGI Symbol;Acc:MGI:1916471]
ENSMUSG00000078866	475.805	-0.572525	0.0954938	-5.99542	2.02963e-09	3.23111e-08	Zfp970	protein_coding	zinc finger protein 970 [Source:MGI Symbol;Acc:MGI:3652255]
ENSMUSG00000008690	8204.53	-0.48981	0.081701	-5.99515	2.03293e-09	3.23179e-08	Ncaph2	protein_coding	non-SMC condensin II complex, subunit H2 [Source:MGI Symbol;Acc:MGI:1289164]
ENSMUSG00000020910	574.577	-0.432035	0.0720637	-5.99518	2.03259e-09	3.23179e-08	Adprm	protein_coding	ADP-ribose/CDP-alcohol diphosphatase, manganese dependent [Source:MGI Symbol;Acc:MGI:1913608]
ENSMUSG00000024392	7406.31	0.51351	0.0856897	5.99267	2.0642e-09	3.27917e-08	Bag6	protein_coding	BCL2-associated athanogene 6 [Source:MGI Symbol;Acc:MGI:1919439]
ENSMUSG00000059674	761.998	-0.806526	0.134631	-5.99065	2.09003e-09	3.31784e-08	Cdh24	protein_coding	cadherin-like 24 [Source:MGI Symbol;Acc:MGI:1928330]
ENSMUSG00000038855	1021.78	0.714163	0.119233	5.98965	2.10299e-09	3.3337e-08	Itpkb	protein_coding	inositol 1,4,5-trisphosphate 3-kinase B [Source:MGI Symbol;Acc:MGI:109235]
ENSMUSG00000059456	50.7096	1.10668	0.184765	5.98965	2.10293e-09	3.3337e-08	Ptk2b	protein_coding	PTK2 protein tyrosine kinase 2 beta [Source:MGI Symbol;Acc:MGI:104908]
ENSMUSG00000074570	34.572	1.53767	0.256759	5.98878	2.11425e-09	3.34918e-08	Cass4	protein_coding	Cas scaffolding protein family member 4 [Source:MGI Symbol;Acc:MGI:2444482]
ENSMUSG00000039470	774.361	-0.45003	0.075154	-5.9881	2.12309e-09	3.3603e-08	Zdhhc2	protein_coding	zinc finger, DHHC domain containing 2 [Source:MGI Symbol;Acc:MGI:1923452]
ENSMUSG00000021109	10732.1	-0.366405	0.0611897	-5.98801	2.12427e-09	3.3603e-08	Hif1a	protein_coding	hypoxia inducible factor 1, alpha subunit [Source:MGI Symbol;Acc:MGI:106918]
ENSMUSG00000042063	2694.89	-0.445415	0.0744001	-5.98675	2.14069e-09	3.38389e-08	Zfp386	protein_coding	zinc finger protein 386 (Kruppel-like) [Source:MGI Symbol;Acc:MGI:1930708]
ENSMUSG00000032485	2453.12	0.309931	0.0517743	5.9862	2.14805e-09	3.39313e-08	Scap	protein_coding	SREBF chaperone [Source:MGI Symbol;Acc:MGI:2135958]
ENSMUSG00000025010	3330.83	0.420389	0.0702378	5.98522	2.16096e-09	3.41112e-08	Ccnj	protein_coding	cyclin J [Source:MGI Symbol;Acc:MGI:2443297]
ENSMUSG00000035478	3827.09	-0.421924	0.0705205	-5.983	2.1906e-09	3.45548e-08	Mbd3	protein_coding	methyl-CpG binding domain protein 3 [Source:MGI Symbol;Acc:MGI:1333812]
ENSMUSG00000056498	27.2894	2.3665	0.395651	5.98127	2.21399e-09	3.48991e-08	Tmem154	protein_coding	transmembrane protein 154 [Source:MGI Symbol;Acc:MGI:2444725]
ENSMUSG00000056666	223.307	0.499187	0.0834882	5.97913	2.24332e-09	3.53366e-08	Retsat	protein_coding	retinol saturase (all trans retinol 13,14 reductase) [Source:MGI Symbol;Acc:MGI:1914692]
ENSMUSG00000054178	1649.49	0.429606	0.0718652	5.97794	2.25973e-09	3.55701e-08	NA	NA	NA
ENSMUSG00000048351	1471.22	0.450568	0.0754161	5.97443	2.30892e-09	3.62934e-08	Coa7	protein_coding	cytochrome c oxidase assembly factor 7 [Source:MGI Symbol;Acc:MGI:1917143]
ENSMUSG00000033697	1493.24	0.543732	0.0910088	5.9745	2.30796e-09	3.62934e-08	Arhgap39	protein_coding	Rho GTPase activating protein 39 [Source:MGI Symbol;Acc:MGI:107858]
ENSMUSG00000073705	783.521	-0.551797	0.0923848	-5.97281	2.33201e-09	3.66308e-08	Cenps	protein_coding	centromere protein S [Source:MGI Symbol;Acc:MGI:1917178]
ENSMUSG00000005506	13109.4	-0.312239	0.0522802	-5.97242	2.33762e-09	3.66931e-08	Celf1	protein_coding	CUGBP, Elav-like family member 1 [Source:MGI Symbol;Acc:MGI:1342295]
ENSMUSG00000055013	5974.3	0.649135	0.108784	5.96719	2.41376e-09	3.78618e-08	Agap1	protein_coding	ArfGAP with GTPase domain, ankyrin repeat and PH domain 1 [Source:MGI Symbol;Acc:MGI:2653690]
ENSMUSG00000051413	2650.25	1.11167	0.186313	5.96667	2.42144e-09	3.79556e-08	Plagl2	protein_coding	pleiomorphic adenoma gene-like 2 [Source:MGI Symbol;Acc:MGI:1933165]
ENSMUSG00000038172	402.716	1.18146	0.198036	5.96591	2.43277e-09	3.81066e-08	Ttc39b	protein_coding	tetratricopeptide repeat domain 39B [Source:MGI Symbol;Acc:MGI:1917113]
ENSMUSG00000038290	3638.23	0.413593	0.0693642	5.96262	2.48218e-09	3.88533e-08	Smg6	protein_coding	Smg-6 homolog, nonsense mediated mRNA decay factor (C. elegans) [Source:MGI Symbol;Acc:MGI:2144117]
ENSMUSG00000035898	4981.62	-0.367602	0.0616538	-5.96237	2.48611e-09	3.88877e-08	Uba6	protein_coding	ubiquitin-like modifier activating enzyme 6 [Source:MGI Symbol;Acc:MGI:1913894]
ENSMUSG00000031558	7260.83	0.599983	0.100632	5.96215	2.48943e-09	3.89125e-08	Slit2	protein_coding	slit guidance ligand 2 [Source:MGI Symbol;Acc:MGI:1315205]
ENSMUSG00000044709	1151.99	-0.573589	0.0962123	-5.9617	2.49625e-09	3.89849e-08	Gemin7	protein_coding	gem nuclear organelle associated protein 7 [Source:MGI Symbol;Acc:MGI:1916981]
ENSMUSG00000066191	356.153	0.526333	0.088287	5.96162	2.49754e-09	3.89849e-08	Anks6	protein_coding	ankyrin repeat and sterile alpha motif domain containing 6 [Source:MGI Symbol;Acc:MGI:1922941]
ENSMUSG00000026893	65.9561	-0.755076	0.126676	-5.96068	2.51197e-09	3.91829e-08	Gca	protein_coding	grancalcin [Source:MGI Symbol;Acc:MGI:1918521]
ENSMUSG00000027425	2293.78	0.300373	0.0504068	5.95898	2.53814e-09	3.95636e-08	Kat14	protein_coding	lysine acetyltransferase 14 [Source:MGI Symbol;Acc:MGI:1917264]
ENSMUSG00000022704	2228.07	0.454967	0.0763719	5.95726	2.56496e-09	3.99539e-08	Qtrt2	protein_coding	queuine tRNA-ribosyltransferase accessory subunit 2 [Source:MGI Symbol;Acc:MGI:1922194]
ENSMUSG00000034906	4026.99	-0.378088	0.0634754	-5.95646	2.57761e-09	4.0123e-08	Ncaph	protein_coding	non-SMC condensin I complex, subunit H [Source:MGI Symbol;Acc:MGI:2444777]
ENSMUSG00000005142	1165.7	0.45463	0.0763328	5.95589	2.58654e-09	4.02341e-08	Man2b1	protein_coding	mannosidase 2, alpha B1 [Source:MGI Symbol;Acc:MGI:107286]
ENSMUSG00000001175	23080.3	-0.613056	0.102937	-5.95563	2.59068e-09	4.02706e-08	Calm1	protein_coding	calmodulin 1 [Source:MGI Symbol;Acc:MGI:88251]
ENSMUSG00000071379	708.409	0.379553	0.0637341	5.95526	2.59663e-09	4.03351e-08	Hpcal1	protein_coding	hippocalcin-like 1 [Source:MGI Symbol;Acc:MGI:1855689]
ENSMUSG00000038618	626.462	-0.629064	0.105634	-5.95513	2.59872e-09	4.03396e-08	Rassf7	protein_coding	Ras association (RalGDS/AF-6) domain family (N-terminal) member 7 [Source:MGI Symbol;Acc:MGI:1914235]
ENSMUSG00000013822	2795.22	-0.64818	0.108899	-5.9521	2.64718e-09	4.10633e-08	Elof1	protein_coding	ELF1 homolog, elongation factor 1 [Source:MGI Symbol;Acc:MGI:1913376]
ENSMUSG00000043059	721.229	-0.454474	0.0763868	-5.94964	2.68732e-09	4.16572e-08	Zfp513	protein_coding	zinc finger protein 513 [Source:MGI Symbol;Acc:MGI:2141255]
ENSMUSG00000067942	1784.41	-0.385022	0.0647355	-5.94763	2.7206e-09	4.21438e-08	Zfp160	protein_coding	zinc finger protein 160 [Source:MGI Symbol;Acc:MGI:108187]
ENSMUSG00000075700	7120.36	-0.413382	0.0695053	-5.94748	2.72298e-09	4.21517e-08	Selenot	protein_coding	selenoprotein T [Source:MGI Symbol;Acc:MGI:1916477]
ENSMUSG00000104145	373.435	-0.814097	0.136928	-5.94543	2.7573e-09	4.26535e-08	D130019J16Rik	TEC	RIKEN cDNA D130019J16 gene [Source:MGI Symbol;Acc:MGI:2443523]
ENSMUSG00000031284	4341.98	-0.859988	0.144669	-5.94451	2.77279e-09	4.28636e-08	Pak3	protein_coding	p21 (RAC1) activated kinase 3 [Source:MGI Symbol;Acc:MGI:1339656]
ENSMUSG00000036555	1163.95	0.429338	0.0722299	5.94405	2.78067e-09	4.29557e-08	Iqce	protein_coding	IQ motif containing E [Source:MGI Symbol;Acc:MGI:1921489]
ENSMUSG00000041064	1374.02	-0.394912	0.066444	-5.94353	2.78946e-09	4.30618e-08	Pif1	protein_coding	PIF1 5'-to-3' DNA helicase [Source:MGI Symbol;Acc:MGI:2143057]
ENSMUSG00000052825	31.2263	1.51657	0.255207	5.94252	2.80666e-09	4.32975e-08	Gm9892	processed_pseudogene	predicted gene 9892 [Source:MGI Symbol;Acc:MGI:3701610]
ENSMUSG00000086665	26.7176	1.87439	0.31545	5.94197	2.81614e-09	4.34139e-08	Gm13067	lncRNA	predicted gene 13067 [Source:MGI Symbol;Acc:MGI:3651968]
ENSMUSG00000038525	4224.9	-0.562477	0.0946871	-5.94038	2.84369e-09	4.37903e-08	Armc10	protein_coding	armadillo repeat containing 10 [Source:MGI Symbol;Acc:MGI:1914461]
ENSMUSG00000036040	403.563	0.608423	0.102422	5.94033	2.84446e-09	4.37903e-08	Adamtsl2	protein_coding	ADAMTS-like 2 [Source:MGI Symbol;Acc:MGI:1925044]
ENSMUSG00000016756	81.6946	1.1603	0.19533	5.9402	2.84666e-09	4.3794e-08	Cmah	protein_coding	cytidine monophospho-N-acetylneuraminic acid hydroxylase [Source:MGI Symbol;Acc:MGI:103227]
ENSMUSG00000024169	2240.91	0.491029	0.082674	5.93934	2.86174e-09	4.39958e-08	Ift140	protein_coding	intraflagellar transport 140 [Source:MGI Symbol;Acc:MGI:2146906]
ENSMUSG00000026575	1079.46	-0.315078	0.0530519	-5.93906	2.86664e-09	4.4041e-08	Nme7	protein_coding	NME/NM23 family member 7 [Source:MGI Symbol;Acc:MGI:2449121]
ENSMUSG00000049606	9221.95	-0.228677	0.0385149	-5.93737	2.89626e-09	4.44655e-08	Zfp644	protein_coding	zinc finger protein 644 [Source:MGI Symbol;Acc:MGI:1277212]
ENSMUSG00000030770	2691.11	0.446217	0.0751686	5.93621	2.91681e-09	4.47503e-08	Parva	protein_coding	parvin, alpha [Source:MGI Symbol;Acc:MGI:1931144]
ENSMUSG00000074749	1060.31	0.392854	0.0661843	5.93575	2.92501e-09	4.48454e-08	Kiz	protein_coding	kizuna centrosomal protein [Source:MGI Symbol;Acc:MGI:2684960]
ENSMUSG00000045639	6237.06	0.444244	0.0748588	5.93442	2.94882e-09	4.51796e-08	Zfp629	protein_coding	zinc finger protein 629 [Source:MGI Symbol;Acc:MGI:2444524]
ENSMUSG00000023923	1008.95	0.517185	0.0871586	5.93383	2.95939e-09	4.53107e-08	Tbc1d5	protein_coding	TBC1 domain family, member 5 [Source:MGI Symbol;Acc:MGI:1919488]
ENSMUSG00000034462	2347.63	0.321209	0.0541373	5.93322	2.97052e-09	4.545e-08	Pkd2	protein_coding	polycystin 2, transient receptor potential cation channel [Source:MGI Symbol;Acc:MGI:1099818]
ENSMUSG00000032212	5705.28	0.666592	0.11241	5.92999	3.02946e-09	4.63202e-08	Sltm	protein_coding	SAFB-like, transcription modulator [Source:MGI Symbol;Acc:MGI:1913910]
ENSMUSG00000040699	4178.48	-0.341819	0.0576455	-5.92968	3.03526e-09	4.63773e-08	Limd2	protein_coding	LIM domain containing 2 [Source:MGI Symbol;Acc:MGI:1915053]
ENSMUSG00000008036	2710.3	-0.514009	0.0867004	-5.92857	3.05583e-09	4.66597e-08	Ap2s1	protein_coding	adaptor-related protein complex 2, sigma 1 subunit [Source:MGI Symbol;Acc:MGI:2141861]
ENSMUSG00000028114	2026.49	0.532338	0.0898126	5.92721	3.08116e-09	4.70144e-08	Mettl14	protein_coding	methyltransferase like 14 [Source:MGI Symbol;Acc:MGI:2442926]
ENSMUSG00000068134	822.923	-0.515594	0.0870039	-5.92611	3.10204e-09	4.73008e-08	Zfp120	protein_coding	zinc finger protein 120 [Source:MGI Symbol;Acc:MGI:1345179]
ENSMUSG00000076432	18630.6	-0.538553	0.090901	-5.92461	3.13036e-09	4.77002e-08	Ywhaq	protein_coding	tyrosine 3-monooxygenase/tryptophan 5-monooxygenase activation protein theta [Source:MGI Symbol;Acc:MGI:891963]
ENSMUSG00000031068	4976.17	-0.555257	0.093745	-5.92306	3.16011e-09	4.81208e-08	Glrx3	protein_coding	glutaredoxin 3 [Source:MGI Symbol;Acc:MGI:1353653]
ENSMUSG00000026021	7660.2	-0.655383	0.110656	-5.92268	3.16736e-09	4.81984e-08	Sumo1	protein_coding	small ubiquitin-like modifier 1 [Source:MGI Symbol;Acc:MGI:1197010]
ENSMUSG00000034329	1733.55	-0.29432	0.0496951	-5.92251	3.17066e-09	4.82159e-08	Brip1	protein_coding	BRCA1 interacting protein C-terminal helicase 1 [Source:MGI Symbol;Acc:MGI:2442836]
ENSMUSG00000073158	157.477	-0.662491	0.111866	-5.92221	3.17648e-09	4.82717e-08	9030624G23Rik	protein_coding	RIKEN cDNA 9030624G23 gene [Source:MGI Symbol;Acc:MGI:1914058]
ENSMUSG00000031428	981.447	-0.86078	0.145367	-5.92141	3.19188e-09	4.84729e-08	Zcchc18	protein_coding	zinc finger, CCHC domain containing 18 [Source:MGI Symbol;Acc:MGI:1914245]
ENSMUSG00000089832	735.906	-0.454091	0.0766896	-5.92116	3.19686e-09	4.85157e-08	Shkbp1	protein_coding	Sh3kbp1 binding protein 1 [Source:MGI Symbol;Acc:MGI:2385803]
ENSMUSG00000029462	1798.05	-0.451941	0.076336	-5.92042	3.21112e-09	4.86991e-08	Vps29	protein_coding	VPS29 retromer complex component [Source:MGI Symbol;Acc:MGI:1928344]
ENSMUSG00000017802	2544.6	-0.253629	0.0428479	-5.91927	3.23366e-09	4.90077e-08	Retreg3	protein_coding	reticulophagy regulator family member 3 [Source:MGI Symbol;Acc:MGI:1915248]
ENSMUSG00000028251	603.434	-0.432699	0.0731178	-5.91782	3.26227e-09	4.9408e-08	Tstd3	protein_coding	thiosulfate sulfurtransferase (rhodanese)-like domain containing 3 [Source:MGI Symbol;Acc:MGI:1924282]
ENSMUSG00000020228	574.556	-0.432139	0.0730512	-5.91557	3.30735e-09	5.00514e-08	Helb	protein_coding	helicase (DNA) B [Source:MGI Symbol;Acc:MGI:2152895]
ENSMUSG00000023460	1441.05	-0.293192	0.0495635	-5.91547	3.30922e-09	5.00514e-08	Rab12	protein_coding	RAB12, member RAS oncogene family [Source:MGI Symbol;Acc:MGI:894284]
ENSMUSG00000028163	1924.48	0.3801	0.0642568	5.91534	3.31198e-09	5.00594e-08	Nfkb1	protein_coding	nuclear factor of kappa light polypeptide gene enhancer in B cells 1, p105 [Source:MGI Symbol;Acc:MGI:97312]
ENSMUSG00000024511	319.077	0.83145	0.140589	5.91407	3.33764e-09	5.04132e-08	Rab27b	protein_coding	RAB27B, member RAS oncogene family [Source:MGI Symbol;Acc:MGI:1931295]
ENSMUSG00000074505	14425.1	0.876763	0.148302	5.91199	3.37992e-09	5.10175e-08	Fat3	protein_coding	FAT atypical cadherin 3 [Source:MGI Symbol;Acc:MGI:2444314]
ENSMUSG00000018362	4620.59	-0.574769	0.0972326	-5.91128	3.39451e-09	5.12032e-08	Kpna2	protein_coding	karyopherin (importin) alpha 2 [Source:MGI Symbol;Acc:MGI:103561]
ENSMUSG00000041747	2999.94	0.375593	0.0635507	5.91013	3.41839e-09	5.15287e-08	Utp15	protein_coding	UTP15 small subunit processome component [Source:MGI Symbol;Acc:MGI:2145443]
ENSMUSG00000033722	769.22	0.507827	0.0859328	5.90957	3.42992e-09	5.16678e-08	BC034090	protein_coding	cDNA sequence BC034090 [Source:MGI Symbol;Acc:MGI:2672904]
ENSMUSG00000026188	287.505	-0.70905	0.12	-5.90877	3.44665e-09	5.1885e-08	Tmem169	protein_coding	transmembrane protein 169 [Source:MGI Symbol;Acc:MGI:2442781]
ENSMUSG00000033491	142.171	1.43702	0.243235	5.90796	3.4638e-09	5.21082e-08	Prss35	protein_coding	protease, serine 35 [Source:MGI Symbol;Acc:MGI:2444800]
ENSMUSG00000048899	185.877	-0.65614	0.1111	-5.90586	3.50818e-09	5.27403e-08	Rimkla	protein_coding	ribosomal modification protein rimK-like family member A [Source:MGI Symbol;Acc:MGI:3040686]
ENSMUSG00000000579	1280.24	-0.504664	0.0854934	-5.90296	3.57036e-09	5.36392e-08	Dynlt1c	protein_coding	dynein light chain Tctex-type 1C [Source:MGI Symbol;Acc:MGI:3807476]
ENSMUSG00000019054	2890.21	-0.561348	0.0951012	-5.90264	3.5772e-09	5.37059e-08	Fis1	protein_coding	fission, mitochondrial 1 [Source:MGI Symbol;Acc:MGI:1913687]
ENSMUSG00000096999	273.327	0.995803	0.168719	5.90213	3.58836e-09	5.38374e-08	Gm26793	lncRNA	predicted gene, 26793 [Source:MGI Symbol;Acc:MGI:5477287]
ENSMUSG00000025257	120.961	0.723286	0.122564	5.9013	3.60655e-09	5.40741e-08	Ribc1	protein_coding	RIB43A domain with coiled-coils 1 [Source:MGI Symbol;Acc:MGI:1913861]
ENSMUSG00000100954	118.496	0.801287	0.135831	5.89914	3.65403e-09	5.47494e-08	Gm10138	lncRNA	predicted gene 10138 [Source:MGI Symbol;Acc:MGI:3708522]
ENSMUSG00000015804	2331.4	-0.575358	0.0975541	-5.89784	3.6829e-09	5.51451e-08	Med28	protein_coding	mediator complex subunit 28 [Source:MGI Symbol;Acc:MGI:1914249]
ENSMUSG00000037994	109.469	-0.791151	0.1342	-5.89531	3.73969e-09	5.58835e-08	Slc9b2	protein_coding	solute carrier family 9, subfamily B (NHA2, cation proton antiporter 2), member 2 [Source:MGI Symbol;Acc:MGI:2140077]
ENSMUSG00000020544	611.274	0.573407	0.0972645	5.89534	3.73904e-09	5.58835e-08	Cox11	protein_coding	cytochrome c oxidase assembly protein 11, copper chaperone [Source:MGI Symbol;Acc:MGI:1917052]
ENSMUSG00000057123	447.735	0.855456	0.145103	5.89552	3.73493e-09	5.58835e-08	Gja5	protein_coding	gap junction protein, alpha 5 [Source:MGI Symbol;Acc:MGI:95716]
ENSMUSG00000023988	1978.11	0.489067	0.0829733	5.89427	3.7633e-09	5.61988e-08	Bysl	protein_coding	bystin-like [Source:MGI Symbol;Acc:MGI:1858419]
ENSMUSG00000037487	20134.9	0.511059	0.0867193	5.89326	3.78661e-09	5.65092e-08	Ubr5	protein_coding	ubiquitin protein ligase E3 component n-recognin 5 [Source:MGI Symbol;Acc:MGI:1918040]
ENSMUSG00000074102	9786.67	-0.429123	0.0728278	-5.8923	3.80851e-09	5.67982e-08	Rbm15b	protein_coding	RNA binding motif protein 15B [Source:MGI Symbol;Acc:MGI:1923598]
ENSMUSG00000034345	2371.75	-0.448826	0.076181	-5.89157	3.82537e-09	5.70118e-08	Gtf2h5	protein_coding	general transcription factor IIH, polypeptide 5 [Source:MGI Symbol;Acc:MGI:107227]
ENSMUSG00000031778	428.663	1.00673	0.170928	5.88982	3.8662e-09	5.7582e-08	Cx3cl1	protein_coding	chemokine (C-X3-C motif) ligand 1 [Source:MGI Symbol;Acc:MGI:1097153]
ENSMUSG00000044786	99.5896	1.25737	0.213682	5.88432	3.99703e-09	5.94909e-08	Zfp36	protein_coding	zinc finger protein 36 [Source:MGI Symbol;Acc:MGI:99180]
ENSMUSG00000044030	2385.38	0.329589	0.0560184	5.88359	4.01465e-09	5.97136e-08	Irf2bp1	protein_coding	interferon regulatory factor 2 binding protein 1 [Source:MGI Symbol;Acc:MGI:2442159]
ENSMUSG00000046179	1213.5	0.774047	0.131613	5.88121	4.07269e-09	6.05367e-08	E2f8	protein_coding	E2F transcription factor 8 [Source:MGI Symbol;Acc:MGI:1922038]
ENSMUSG00000057924	242.26	-0.826516	0.140539	-5.88103	4.07712e-09	6.05624e-08	NA	NA	NA
ENSMUSG00000066640	2155.73	0.74028	0.125898	5.87998	4.10313e-09	6.09084e-08	Fbxl18	protein_coding	F-box and leucine-rich repeat protein 18 [Source:MGI Symbol;Acc:MGI:2444450]
ENSMUSG00000022801	2988.58	0.584333	0.0994068	5.8782	4.14755e-09	6.15271e-08	Lrch3	protein_coding	leucine-rich repeats and calponin homology (CH) domain containing 3 [Source:MGI Symbol;Acc:MGI:1917394]
ENSMUSG00000020109	1286.7	0.803264	0.136869	5.86883	4.38885e-09	6.50635e-08	Dnajb12	protein_coding	DnaJ heat shock protein family (Hsp40) member B12 [Source:MGI Symbol;Acc:MGI:1931881]
ENSMUSG00000032796	8246.96	0.558376	0.0951513	5.8683	4.40283e-09	6.52276e-08	Lama1	protein_coding	laminin, alpha 1 [Source:MGI Symbol;Acc:MGI:99892]
ENSMUSG00000039633	593.948	0.784329	0.133694	5.8666	4.4482e-09	6.58563e-08	Lonrf1	protein_coding	LON peptidase N-terminal domain and ring finger 1 [Source:MGI Symbol;Acc:MGI:3609241]
ENSMUSG00000033972	902.501	-0.552668	0.0942189	-5.86579	4.4699e-09	6.61339e-08	Zfp944	protein_coding	zinc finger protein 944 [Source:MGI Symbol;Acc:MGI:2442394]
ENSMUSG00000055897	1036.38	0.390865	0.0666385	5.86545	4.47914e-09	6.62269e-08	Ppp4r1l-ps	transcribed_unprocessed_pseudogene	protein phosphatase 4, regulatory subunit 1-like, pseudogene [Source:MGI Symbol;Acc:MGI:1924560]
ENSMUSG00000034135	1497.88	0.898474	0.153236	5.86332	4.53706e-09	6.7039e-08	Sik3	protein_coding	SIK family kinase 3 [Source:MGI Symbol;Acc:MGI:2446296]
ENSMUSG00000029828	49.322	1.25455	0.213971	5.86317	4.54104e-09	6.70536e-08	4921507P07Rik	protein_coding	RIKEN cDNA 4921507P07 gene [Source:MGI Symbol;Acc:MGI:1918071]
ENSMUSG00000072235	55118.6	-0.705714	0.120389	-5.86194	4.57487e-09	6.75086e-08	Tuba1a	protein_coding	tubulin, alpha 1A [Source:MGI Symbol;Acc:MGI:98869]
ENSMUSG00000027499	3269.51	-0.63346	0.108087	-5.86066	4.61023e-09	6.79857e-08	Pkia	protein_coding	protein kinase inhibitor, alpha [Source:MGI Symbol;Acc:MGI:104747]
ENSMUSG00000018286	9295.4	-0.630561	0.107616	-5.85934	4.64704e-09	6.84835e-08	Psmb6	protein_coding	proteasome (prosome, macropain) subunit, beta type 6 [Source:MGI Symbol;Acc:MGI:104880]
ENSMUSG00000022836	1563.84	0.894634	0.152692	5.85907	4.65457e-09	6.85494e-08	Mylk	protein_coding	myosin, light polypeptide kinase [Source:MGI Symbol;Acc:MGI:894806]
ENSMUSG00000066838	456.97	-0.452771	0.0772811	-5.85875	4.66351e-09	6.8636e-08	Zfp772	protein_coding	zinc finger protein 772 [Source:MGI Symbol;Acc:MGI:2385265]
ENSMUSG00000047843	1116.37	-0.553823	0.0945818	-5.85549	4.75593e-09	6.99388e-08	Bri3	protein_coding	brain protein I3 [Source:MGI Symbol;Acc:MGI:1933174]
ENSMUSG00000031023	469.225	0.713919	0.121925	5.85541	4.75828e-09	6.99388e-08	Akip1	protein_coding	A kinase (PRKA) interacting protein 1 [Source:MGI Symbol;Acc:MGI:3041226]
ENSMUSG00000051146	230.535	0.602915	0.102978	5.85481	4.77548e-09	7.01458e-08	Camk2n2	protein_coding	calcium/calmodulin-dependent protein kinase II inhibitor 2 [Source:MGI Symbol;Acc:MGI:1920297]
ENSMUSG00000028444	1285.63	0.987006	0.168672	5.85163	4.86774e-09	7.14541e-08	Cntfr	protein_coding	ciliary neurotrophic factor receptor [Source:MGI Symbol;Acc:MGI:99605]
ENSMUSG00000067430	1355.38	-0.527234	0.090112	-5.85087	4.88998e-09	7.17185e-08	Zfp763	protein_coding	zinc finger protein 763 [Source:MGI Symbol;Acc:MGI:1920701]
ENSMUSG00000040820	989.28	0.547856	0.0936378	5.8508	4.89215e-09	7.17185e-08	Hlcs	protein_coding	holocarboxylase synthetase (biotin- [propriony-Coenzyme A-carboxylase (ATP-hydrolysing)] ligase) [Source:MGI Symbol;Acc:MGI:894646]
ENSMUSG00000003824	643.449	-0.642104	0.10976	-5.85007	4.91353e-09	7.19344e-08	Syce2	protein_coding	synaptonemal complex central element protein 2 [Source:MGI Symbol;Acc:MGI:1919096]
ENSMUSG00000026039	4503.93	-0.440752	0.0753426	-5.84997	4.91651e-09	7.19344e-08	Sgo2a	protein_coding	shugoshin 2A [Source:MGI Symbol;Acc:MGI:1098767]
ENSMUSG00000090330	333.153	0.437696	0.07482	5.84999	4.91617e-09	7.19344e-08	9130221H12Rik	lncRNA	RIKEN cDNA 9130221H12 gene [Source:MGI Symbol;Acc:MGI:1924374]
ENSMUSG00000030342	462.66	1.91465	0.327306	5.84972	4.92407e-09	7.19981e-08	Cd9	protein_coding	CD9 antigen [Source:MGI Symbol;Acc:MGI:88348]
ENSMUSG00000054939	163.182	0.717253	0.122618	5.84949	4.93071e-09	7.20482e-08	Zfp174	protein_coding	zinc finger protein 174 [Source:MGI Symbol;Acc:MGI:2686600]
ENSMUSG00000059897	930.16	-0.550773	0.094166	-5.84896	4.94666e-09	7.22342e-08	Zfp930	protein_coding	zinc finger protein 930 [Source:MGI Symbol;Acc:MGI:2675306]
ENSMUSG00000045382	2961.9	0.741943	0.126858	5.84862	4.95672e-09	7.23339e-08	Cxcr4	protein_coding	chemokine (C-X-C motif) receptor 4 [Source:MGI Symbol;Acc:MGI:109563]
ENSMUSG00000022178	5503.02	0.378899	0.0648117	5.84616	5.03047e-09	7.33623e-08	Ajuba	protein_coding	ajuba LIM protein [Source:MGI Symbol;Acc:MGI:1341886]
ENSMUSG00000031628	3318.32	-0.618322	0.105778	-5.84549	5.05094e-09	7.3613e-08	Casp3	protein_coding	caspase 3 [Source:MGI Symbol;Acc:MGI:107739]
ENSMUSG00000024735	11847.8	-0.462291	0.0791104	-5.84362	5.10798e-09	7.4396e-08	Prpf19	protein_coding	pre-mRNA processing factor 19 [Source:MGI Symbol;Acc:MGI:106247]
ENSMUSG00000022472	1275.62	0.576879	0.0987261	5.84322	5.12006e-09	7.45235e-08	Desi1	protein_coding	desumoylating isopeptidase 1 [Source:MGI Symbol;Acc:MGI:106313]
ENSMUSG00000031266	522.209	-0.578469	0.0990099	-5.84254	5.14115e-09	7.47818e-08	Gla	protein_coding	galactosidase, alpha [Source:MGI Symbol;Acc:MGI:1347344]
ENSMUSG00000030516	9700.12	0.634386	0.108627	5.84003	5.21905e-09	7.58658e-08	Tjp1	protein_coding	tight junction protein 1 [Source:MGI Symbol;Acc:MGI:98759]
ENSMUSG00000025867	2011.79	0.609227	0.104349	5.83835	5.27188e-09	7.6584e-08	Cplx2	protein_coding	complexin 2 [Source:MGI Symbol;Acc:MGI:104726]
ENSMUSG00000019990	194.893	0.741885	0.127083	5.83778	5.29012e-09	7.67535e-08	Pde7b	protein_coding	phosphodiesterase 7B [Source:MGI Symbol;Acc:MGI:1352752]
ENSMUSG00000070047	24348	0.757923	0.129831	5.83777	5.29039e-09	7.67535e-08	Fat1	protein_coding	FAT atypical cadherin 1 [Source:MGI Symbol;Acc:MGI:109168]
ENSMUSG00000027834	602.387	-0.765797	0.131225	-5.83574	5.35539e-09	7.7596e-08	Serpini1	protein_coding	serine (or cysteine) peptidase inhibitor, clade I, member 1 [Source:MGI Symbol;Acc:MGI:1194506]
ENSMUSG00000039100	8411.71	0.453243	0.0776658	5.83581	5.35303e-09	7.7596e-08	2020-03-06	protein_coding	membrane-associated ring finger (C3HC4) 6 [Source:MGI Symbol;Acc:MGI:2442773]
ENSMUSG00000029545	1441.26	-0.564415	0.0967202	-5.83554	5.36156e-09	7.76352e-08	Acads	protein_coding	acyl-Coenzyme A dehydrogenase, short chain [Source:MGI Symbol;Acc:MGI:87868]
ENSMUSG00000002968	3874.33	0.689667	0.118195	5.83501	5.37861e-09	7.78319e-08	Med25	protein_coding	mediator complex subunit 25 [Source:MGI Symbol;Acc:MGI:1922863]
ENSMUSG00000033228	11004.7	0.391936	0.0671821	5.83394	5.41335e-09	7.82841e-08	Scaf11	protein_coding	SR-related CTD-associated factor 11 [Source:MGI Symbol;Acc:MGI:1919443]
ENSMUSG00000006335	563.922	0.504443	0.0864699	5.83374	5.41973e-09	7.83257e-08	Tfpt	protein_coding	TCF3 (E2A) fusion partner [Source:MGI Symbol;Acc:MGI:1916964]
ENSMUSG00000026895	1373.81	-0.498349	0.0854585	-5.83147	5.49399e-09	7.92974e-08	Ndufa8	protein_coding	NADH:ubiquinone oxidoreductase subunit A8 [Source:MGI Symbol;Acc:MGI:1915625]
ENSMUSG00000037428	22.9178	1.33812	0.229465	5.83147	5.49404e-09	7.92974e-08	Vgf	protein_coding	VGF nerve growth factor inducible [Source:MGI Symbol;Acc:MGI:1343180]
ENSMUSG00000032590	1930.13	-0.425303	0.072946	-5.83038	5.5301e-09	7.97666e-08	Apeh	protein_coding	acylpeptide hydrolase [Source:MGI Symbol;Acc:MGI:88041]
ENSMUSG00000045996	1108.75	-0.87503	0.150123	-5.82875	5.58448e-09	8.04991e-08	Polr2k	protein_coding	polymerase (RNA) II (DNA directed) polypeptide K [Source:MGI Symbol;Acc:MGI:102725]
ENSMUSG00000030532	386.494	-0.588382	0.10096	-5.82786	5.61419e-09	8.08754e-08	Hddc3	protein_coding	HD domain containing 3 [Source:MGI Symbol;Acc:MGI:1915945]
ENSMUSG00000070394	1420.42	-0.672937	0.115491	-5.82675	5.65186e-09	8.13657e-08	Tmem256	protein_coding	transmembrane protein 256 [Source:MGI Symbol;Acc:MGI:1916436]
ENSMUSG00000008333	4243.35	-0.590653	0.101379	-5.82619	5.67085e-09	8.15867e-08	Snrpb2	protein_coding	U2 small nuclear ribonucleoprotein B [Source:MGI Symbol;Acc:MGI:104805]
ENSMUSG00000030067	3265.54	0.722646	0.124045	5.82568	5.68816e-09	8.17832e-08	Foxp1	protein_coding	forkhead box P1 [Source:MGI Symbol;Acc:MGI:1914004]
ENSMUSG00000020664	4678.98	0.60252	0.103453	5.82408	5.74266e-09	8.25139e-08	Dld	protein_coding	dihydrolipoamide dehydrogenase [Source:MGI Symbol;Acc:MGI:107450]
ENSMUSG00000062070	3722.02	-0.888213	0.152545	-5.82264	5.79264e-09	8.31787e-08	Pgk1	protein_coding	phosphoglycerate kinase 1 [Source:MGI Symbol;Acc:MGI:97555]
ENSMUSG00000020402	7945.61	-0.430537	0.073945	-5.82239	5.80115e-09	8.32446e-08	Vdac1	protein_coding	voltage-dependent anion channel 1 [Source:MGI Symbol;Acc:MGI:106919]
ENSMUSG00000020439	815.189	0.713666	0.122575	5.82229	5.80466e-09	8.32446e-08	Smtn	protein_coding	smoothelin [Source:MGI Symbol;Acc:MGI:1354727]
ENSMUSG00000030386	3963.91	-0.432469	0.0742873	-5.82157	5.82984e-09	8.35523e-08	Zfp606	protein_coding	zinc finger protein 606 [Source:MGI Symbol;Acc:MGI:1914620]
ENSMUSG00000065232	69.3451	-1.78235	0.3062	-5.82086	5.8546e-09	8.38535e-08	Gm22973	snRNA	predicted gene, 22973 [Source:MGI Symbol;Acc:MGI:5452750]
ENSMUSG00000051223	25372.5	-0.493355	0.0847929	-5.81836	5.9429e-09	8.50639e-08	Bzw1	protein_coding	basic leucine zipper and W2 domains 1 [Source:MGI Symbol;Acc:MGI:1914132]
ENSMUSG00000024826	4177.93	0.959609	0.164935	5.8181	5.9519e-09	8.51384e-08	Dpf2	protein_coding	D4, zinc and double PHD fingers family 2 [Source:MGI Symbol;Acc:MGI:109529]
ENSMUSG00000005763	44.5946	1.20127	0.206499	5.81731	5.9802e-09	8.54886e-08	Cd247	protein_coding	CD247 antigen [Source:MGI Symbol;Acc:MGI:88334]
ENSMUSG00000024208	2003.76	-0.751995	0.129271	-5.8172	5.98407e-09	8.54894e-08	Uqcc2	protein_coding	ubiquinol-cytochrome c reductase complex assembly factor 2 [Source:MGI Symbol;Acc:MGI:1914517]
ENSMUSG00000064061	7074.62	-0.324997	0.055872	-5.81681	5.99817e-09	8.56363e-08	Dzip3	protein_coding	DAZ interacting protein 3, zinc finger [Source:MGI Symbol;Acc:MGI:1917433]
ENSMUSG00000007617	3439.49	-0.387727	0.0666587	-5.8166	6.00567e-09	8.56888e-08	Homer1	protein_coding	homer scaffolding protein 1 [Source:MGI Symbol;Acc:MGI:1347345]
ENSMUSG00000029456	155.112	0.650635	0.111868	5.8161	6.02371e-09	8.58915e-08	Acad10	protein_coding	acyl-Coenzyme A dehydrogenase family, member 10 [Source:MGI Symbol;Acc:MGI:1919235]
ENSMUSG00000038725	462.637	1.02596	0.17642	5.81543	6.04773e-09	8.61792e-08	Pkhd1l1	protein_coding	polycystic kidney and hepatic disease 1-like 1 [Source:MGI Symbol;Acc:MGI:2183153]
ENSMUSG00000029066	2320.21	-0.602855	0.103671	-5.8151	6.05989e-09	8.62976e-08	Mrpl20	protein_coding	mitochondrial ribosomal protein L20 [Source:MGI Symbol;Acc:MGI:2137221]
ENSMUSG00000021186	522.164	1.40883	0.242334	5.81357	6.11533e-09	8.70318e-08	Fbln5	protein_coding	fibulin 5 [Source:MGI Symbol;Acc:MGI:1346091]
ENSMUSG00000038650	1153.61	-0.455372	0.078341	-5.81268	6.14793e-09	8.74403e-08	Rnh1	protein_coding	ribonuclease/angiogenin inhibitor 1 [Source:MGI Symbol;Acc:MGI:1195456]
ENSMUSG00000031465	243.398	1.88891	0.324992	5.81219	6.16622e-09	8.76448e-08	Angpt2	protein_coding	angiopoietin 2 [Source:MGI Symbol;Acc:MGI:1202890]
ENSMUSG00000027326	7706.52	-0.32748	0.056347	-5.81185	6.17859e-09	8.7765e-08	Knl1	protein_coding	kinetochore scaffold 1 [Source:MGI Symbol;Acc:MGI:1923714]
ENSMUSG00000028211	2694.91	-0.55942	0.0962704	-5.81093	6.2128e-09	8.8195e-08	Trp53inp1	protein_coding	transformation related protein 53 inducible nuclear protein 1 [Source:MGI Symbol;Acc:MGI:1926609]
ENSMUSG00000024527	1851.08	0.256667	0.0441802	5.80955	6.26428e-09	8.88695e-08	Afg3l2	protein_coding	AFG3-like AAA ATPase 2 [Source:MGI Symbol;Acc:MGI:1916847]
ENSMUSG00000046753	1124.85	0.453461	0.0780747	5.80804	6.32091e-09	8.96162e-08	Ccdc66	protein_coding	coiled-coil domain containing 66 [Source:MGI Symbol;Acc:MGI:2443639]
ENSMUSG00000005774	499.212	-0.881465	0.151785	-5.80733	6.34773e-09	8.99395e-08	Rfx5	protein_coding	regulatory factor X, 5 (influences HLA class II expression) [Source:MGI Symbol;Acc:MGI:1858421]
ENSMUSG00000029064	14582.3	0.572724	0.0986238	5.80716	6.35412e-09	8.99732e-08	Gnb1	protein_coding	guanine nucleotide binding protein (G protein), beta 1 [Source:MGI Symbol;Acc:MGI:95781]
ENSMUSG00000027966	3640.99	0.583549	0.100504	5.80624	6.38897e-09	9.04095e-08	Col11a1	protein_coding	collagen, type XI, alpha 1 [Source:MGI Symbol;Acc:MGI:88446]
ENSMUSG00000039294	1032.45	-0.416991	0.0718265	-5.80553	6.41633e-09	9.06823e-08	Cybc1	protein_coding	cytochrome b 245 chaperone 1 [Source:MGI Symbol;Acc:MGI:2384959]
ENSMUSG00000031148	1195.6	0.695982	0.119883	5.80553	6.41625e-09	9.06823e-08	Gpkow	protein_coding	G patch domain and KOW motifs [Source:MGI Symbol;Acc:MGI:1859610]
ENSMUSG00000032352	967.081	-0.457055	0.07878	-5.80166	6.56608e-09	9.27402e-08	Lrrc1	protein_coding	leucine rich repeat containing 1 [Source:MGI Symbol;Acc:MGI:2442313]
ENSMUSG00000037514	3735.68	-0.262363	0.0452338	-5.80015	6.62542e-09	9.34606e-08	Pank2	protein_coding	pantothenate kinase 2 [Source:MGI Symbol;Acc:MGI:1921700]
ENSMUSG00000043243	135.945	0.56155	0.0968157	5.8002	6.62367e-09	9.34606e-08	Fam129c	protein_coding	family with sequence similarity 129, member C [Source:MGI Symbol;Acc:MGI:3686743]
ENSMUSG00000035437	4967.87	-0.205852	0.035498	-5.79897	6.67238e-09	9.40047e-08	Rabgap1	protein_coding	RAB GTPase activating protein 1 [Source:MGI Symbol;Acc:MGI:2385139]
ENSMUSG00000032840	1514.14	0.328207	0.0565969	5.79903	6.67016e-09	9.40047e-08	2410131K14Rik	protein_coding	RIKEN cDNA 2410131K14 gene [Source:MGI Symbol;Acc:MGI:1924042]
ENSMUSG00000005054	594.242	-0.727812	0.125533	-5.79777	6.72041e-09	9.46218e-08	Cstb	protein_coding	cystatin B [Source:MGI Symbol;Acc:MGI:109514]
ENSMUSG00000024206	410.554	0.905028	0.156147	5.79601	6.79106e-09	9.55566e-08	Rfx2	protein_coding	regulatory factor X, 2 (influences HLA class II expression) [Source:MGI Symbol;Acc:MGI:106583]
ENSMUSG00000023050	1220.85	-0.540669	0.093289	-5.79563	6.80637e-09	9.57119e-08	Map3k12	protein_coding	mitogen-activated protein kinase kinase kinase 12 [Source:MGI Symbol;Acc:MGI:1346881]
ENSMUSG00000019806	687.68	0.702891	0.121295	5.79487	6.83726e-09	9.6086e-08	Aig1	protein_coding	androgen-induced 1 [Source:MGI Symbol;Acc:MGI:1913503]
ENSMUSG00000086290	1301.85	0.73629	0.127081	5.79385	6.87922e-09	9.66151e-08	Snhg12	lncRNA	small nucleolar RNA host gene 12 [Source:MGI Symbol;Acc:MGI:1916721]
ENSMUSG00000078622	3855.37	0.756327	0.130565	5.79272	6.92541e-09	9.7203e-08	Ccdc47	protein_coding	coiled-coil domain containing 47 [Source:MGI Symbol;Acc:MGI:1914413]
ENSMUSG00000037370	75.9513	1.16028	0.200311	5.79238	6.93977e-09	9.73435e-08	Enpp1	protein_coding	ectonucleotide pyrophosphatase/phosphodiesterase 1 [Source:MGI Symbol;Acc:MGI:97370]
ENSMUSG00000061859	672.267	0.571374	0.098652	5.79181	6.96313e-09	9.76101e-08	Patj	protein_coding	PATJ, crumbs cell polarity complex component [Source:MGI Symbol;Acc:MGI:1277960]
ENSMUSG00000026229	9150.18	-0.457851	0.0790654	-5.79079	7.00578e-09	9.81466e-08	Psmd1	protein_coding	proteasome (prosome, macropain) 26S subunit, non-ATPase, 1 [Source:MGI Symbol;Acc:MGI:1917497]
ENSMUSG00000062115	2796.33	0.862308	0.148953	5.78914	7.07477e-09	9.90513e-08	Rai1	protein_coding	retinoic acid induced 1 [Source:MGI Symbol;Acc:MGI:103291]
ENSMUSG00000034157	2301.34	0.454291	0.0784827	5.78842	7.10507e-09	9.94125e-08	Cipc	protein_coding	CLOCK interacting protein, circadian [Source:MGI Symbol;Acc:MGI:1919185]
ENSMUSG00000034109	3606.12	0.664391	0.114781	5.78832	7.10945e-09	9.94125e-08	Golim4	protein_coding	golgi integral membrane protein 4 [Source:MGI Symbol;Acc:MGI:1920374]
ENSMUSG00000051341	107.129	-0.73579	0.127188	-5.78504	7.24956e-09	1.01309e-07	Zfp52	protein_coding	zinc finger protein 52 [Source:MGI Symbol;Acc:MGI:99199]
ENSMUSG00000042616	717.737	-0.379851	0.0656682	-5.7844	7.27697e-09	1.01628e-07	Oscp1	protein_coding	organic solute carrier partner 1 [Source:MGI Symbol;Acc:MGI:1916308]
ENSMUSG00000024908	11065.1	-0.242104	0.0418609	-5.78352	7.31514e-09	1.02098e-07	Ppp6r3	protein_coding	protein phosphatase 6, regulatory subunit 3 [Source:MGI Symbol;Acc:MGI:1921807]
ENSMUSG00000087687	593.849	-0.722325	0.124903	-5.78311	7.33335e-09	1.02288e-07	Pet100	protein_coding	PET100 homolog [Source:MGI Symbol;Acc:MGI:3615306]
ENSMUSG00000022412	3225.3	0.361914	0.0626172	5.77978	7.47962e-09	1.04264e-07	Mief1	protein_coding	mitochondrial elongation factor 1 [Source:MGI Symbol;Acc:MGI:2146020]
ENSMUSG00000041817	1850.85	0.45325	0.078423	5.77955	7.48993e-09	1.04342e-07	Fam169a	protein_coding	family with sequence similarity 169, member A [Source:MGI Symbol;Acc:MGI:2444268]
ENSMUSG00000056687	52.2809	0.923563	0.159809	5.77916	7.50745e-09	1.04521e-07	Gm11696	lncRNA	predicted gene 11696 [Source:MGI Symbol;Acc:MGI:3701776]
ENSMUSG00000034687	2902.91	0.670424	0.116057	5.77668	7.61902e-09	1.06009e-07	Fras1	protein_coding	Fraser extracellular matrix complex subunit 1 [Source:MGI Symbol;Acc:MGI:2385368]
ENSMUSG00000033985	249.683	-0.541051	0.093669	-5.7762	7.64046e-09	1.06241e-07	Tesk2	protein_coding	testis-specific kinase 2 [Source:MGI Symbol;Acc:MGI:2385204]
ENSMUSG00000024008	297.11	0.882773	0.152846	5.77557	7.66922e-09	1.06575e-07	Cpne5	protein_coding	copine V [Source:MGI Symbol;Acc:MGI:2385908]
ENSMUSG00000071176	1830.87	0.33741	0.0584222	5.77538	7.67816e-09	1.06633e-07	Arhgef10	protein_coding	Rho guanine nucleotide exchange factor (GEF) 10 [Source:MGI Symbol;Acc:MGI:2444453]
ENSMUSG00000052584	296.846	-0.495397	0.0858005	-5.77382	7.74941e-09	1.07556e-07	Serp2	protein_coding	stress-associated endoplasmic reticulum protein family member 2 [Source:MGI Symbol;Acc:MGI:1919911]
ENSMUSG00000037112	996.828	0.663888	0.11499	5.77345	7.76657e-09	1.07663e-07	Sik2	protein_coding	salt inducible kinase 2 [Source:MGI Symbol;Acc:MGI:2445031]
ENSMUSG00000033837	37.0128	1.3479	0.233465	5.77344	7.76675e-09	1.07663e-07	Foxh1	protein_coding	forkhead box H1 [Source:MGI Symbol;Acc:MGI:1347465]
ENSMUSG00000041997	5110.85	0.398692	0.0690777	5.77165	7.85e-09	1.0875e-07	Tlk1	protein_coding	tousled-like kinase 1 [Source:MGI Symbol;Acc:MGI:2441683]
ENSMUSG00000048537	3681.19	0.389227	0.067444	5.77111	7.87492e-09	1.09028e-07	Phldb1	protein_coding	pleckstrin homology like domain, family B, member 1 [Source:MGI Symbol;Acc:MGI:2143230]
ENSMUSG00000031987	3202.1	-0.49248	0.0853434	-5.77056	7.90067e-09	1.09317e-07	Egln1	protein_coding	egl-9 family hypoxia-inducible factor 1 [Source:MGI Symbol;Acc:MGI:1932286]
ENSMUSG00000022390	6008.19	0.664422	0.115147	5.77023	7.91613e-09	1.09463e-07	Zc3h7b	protein_coding	zinc finger CCCH type containing 7B [Source:MGI Symbol;Acc:MGI:1328310]
ENSMUSG00000026994	61.4168	1.54226	0.267285	5.77011	7.92192e-09	1.09476e-07	Galnt3	protein_coding	polypeptide N-acetylgalactosaminyltransferase 3 [Source:MGI Symbol;Acc:MGI:894695]
ENSMUSG00000035105	171.1	-0.85881	0.148866	-5.769	7.97436e-09	1.10133e-07	Egln3	protein_coding	egl-9 family hypoxia-inducible factor 3 [Source:MGI Symbol;Acc:MGI:1932288]
ENSMUSG00000003531	1099.38	-0.560224	0.0971325	-5.76763	8.03941e-09	1.10963e-07	Dgcr6	protein_coding	DiGeorge syndrome critical region gene 6 [Source:MGI Symbol;Acc:MGI:1202877]
ENSMUSG00000074582	1677.68	0.665643	0.115423	5.76698	8.07069e-09	1.11326e-07	Arfgef2	protein_coding	ADP-ribosylation factor guanine nucleotide-exchange factor 2 (brefeldin A-inhibited) [Source:MGI Symbol;Acc:MGI:2139354]
ENSMUSG00000064856	116.593	-1.289	0.223549	-5.7661	8.11288e-09	1.11839e-07	Gm23444	snRNA	predicted gene, 23444 [Source:MGI Symbol;Acc:MGI:5453221]
ENSMUSG00000028233	4018.3	-0.395224	0.0685478	-5.76567	8.13349e-09	1.12054e-07	Tgs1	protein_coding	trimethylguanosine synthase 1 [Source:MGI Symbol;Acc:MGI:2151797]
ENSMUSG00000025586	42.427	1.04177	0.18069	5.76554	8.13988e-09	1.12073e-07	Cpeb1	protein_coding	cytoplasmic polyadenylation element binding protein 1 [Source:MGI Symbol;Acc:MGI:108442]
ENSMUSG00000017697	239.328	-0.870932	0.151133	-5.7627	8.27781e-09	1.13902e-07	Ada	protein_coding	adenosine deaminase [Source:MGI Symbol;Acc:MGI:87916]
ENSMUSG00000033596	7472.86	-0.425669	0.0738785	-5.76175	8.32477e-09	1.14408e-07	Rfwd3	protein_coding	ring finger and WD repeat domain 3 [Source:MGI Symbol;Acc:MGI:2384584]
ENSMUSG00000025265	1275.1	0.661895	0.114876	5.76182	8.32115e-09	1.14408e-07	Fgd1	protein_coding	FYVE, RhoGEF and PH domain containing 1 [Source:MGI Symbol;Acc:MGI:104566]
ENSMUSG00000030397	1035	0.629363	0.109289	5.75868	8.47724e-09	1.16432e-07	Mark4	protein_coding	MAP/microtubule affinity regulating kinase 4 [Source:MGI Symbol;Acc:MGI:1920955]
ENSMUSG00000078886	198.308	-0.614166	0.106674	-5.75743	8.54024e-09	1.17226e-07	Gm2026	protein_coding	predicted gene 2026 [Source:MGI Symbol;Acc:MGI:3780195]
ENSMUSG00000021133	1491.63	0.670205	0.116426	5.75649	8.58813e-09	1.17811e-07	Susd6	protein_coding	sushi domain containing 6 [Source:MGI Symbol;Acc:MGI:2444661]
ENSMUSG00000052407	502.299	0.423823	0.0736983	5.75078	8.8832e-09	1.21784e-07	Ccdc171	protein_coding	coiled-coil domain containing 171 [Source:MGI Symbol;Acc:MGI:1922152]
ENSMUSG00000038379	3000.36	-0.507309	0.0882287	-5.74994	8.92772e-09	1.2232e-07	Ttk	protein_coding	Ttk protein kinase [Source:MGI Symbol;Acc:MGI:1194921]
ENSMUSG00000031985	4129.19	0.353469	0.0614791	5.74943	8.95472e-09	1.22615e-07	Gnpat	protein_coding	glyceronephosphate O-acyltransferase [Source:MGI Symbol;Acc:MGI:1343460]
ENSMUSG00000066324	14620.5	-0.453617	0.0789043	-5.74895	8.97993e-09	1.22885e-07	Impad1	protein_coding	inositol monophosphatase domain containing 1 [Source:MGI Symbol;Acc:MGI:1915720]
ENSMUSG00000002679	1402.67	-0.575431	0.100101	-5.7485	9.00406e-09	1.2314e-07	Med6	protein_coding	mediator complex subunit 6 [Source:MGI Symbol;Acc:MGI:1917042]
ENSMUSG00000034889	2159	0.530969	0.0923881	5.74715	9.07576e-09	1.24045e-07	Cactin	protein_coding	cactin, spliceosome C complex subunit [Source:MGI Symbol;Acc:MGI:1917562]
ENSMUSG00000034793	641.833	0.440543	0.0767193	5.74226	9.34192e-09	1.27605e-07	G6pc3	protein_coding	glucose 6 phosphatase, catalytic, 3 [Source:MGI Symbol;Acc:MGI:1915651]
ENSMUSG00000027823	13794.7	-0.32565	0.0567168	-5.74169	9.37354e-09	1.27881e-07	Gmps	protein_coding	guanine monophosphate synthetase [Source:MGI Symbol;Acc:MGI:2448526]
ENSMUSG00000053684	157.821	0.903337	0.157328	5.74175	9.3702e-09	1.27881e-07	BC048403	protein_coding	cDNA sequence BC048403 [Source:MGI Symbol;Acc:MGI:2670984]
ENSMUSG00000031169	323.11	0.625228	0.108898	5.74142	9.38871e-09	1.2801e-07	Porcn	protein_coding	porcupine O-acyltransferase [Source:MGI Symbol;Acc:MGI:1890212]
ENSMUSG00000051499	366.992	-0.549348	0.0956931	-5.74073	9.42716e-09	1.28456e-07	Zfp786	protein_coding	zinc finger protein 786 [Source:MGI Symbol;Acc:MGI:3026883]
ENSMUSG00000027071	311.656	1.3741	0.239384	5.74013	9.46045e-09	1.28831e-07	P2rx3	protein_coding	purinergic receptor P2X, ligand-gated ion channel, 3 [Source:MGI Symbol;Acc:MGI:1097160]
ENSMUSG00000002496	3499.19	0.633645	0.110398	5.73964	9.48794e-09	1.29127e-07	Tsc2	protein_coding	TSC complex subunit 2 [Source:MGI Symbol;Acc:MGI:102548]
ENSMUSG00000072762	272.519	-0.692766	0.120735	-5.7379	9.58574e-09	1.30379e-07	4930522L14Rik	protein_coding	RIKEN cDNA 4930522L14 gene [Source:MGI Symbol;Acc:MGI:1925270]
ENSMUSG00000018189	1536.93	0.570448	0.09944	5.73661	9.65913e-09	1.31297e-07	Uchl5	protein_coding	ubiquitin carboxyl-terminal esterase L5 [Source:MGI Symbol;Acc:MGI:1914848]
ENSMUSG00000055912	104.426	0.62338	0.10867	5.73644	9.66877e-09	1.31323e-07	Tmem150a	protein_coding	transmembrane protein 150A [Source:MGI Symbol;Acc:MGI:2385244]
ENSMUSG00000033386	454.55	0.78383	0.136642	5.73637	9.67271e-09	1.31323e-07	Frrs1	protein_coding	ferric-chelate reductase 1 [Source:MGI Symbol;Acc:MGI:108076]
ENSMUSG00000049739	5081.58	0.491205	0.0856495	5.73506	9.74768e-09	1.3226e-07	Zfp646	protein_coding	zinc finger protein 646 [Source:MGI Symbol;Acc:MGI:3665412]
ENSMUSG00000062944	916.654	0.680574	0.118681	5.73447	9.78201e-09	1.32646e-07	9130023H24Rik	protein_coding	RIKEN cDNA 9130023H24 gene [Source:MGI Symbol;Acc:MGI:2442738]
ENSMUSG00000079487	2570.33	0.747887	0.130422	5.73435	9.78859e-09	1.32655e-07	Med12	protein_coding	mediator complex subunit 12 [Source:MGI Symbol;Acc:MGI:1926212]
ENSMUSG00000078185	2816.91	-0.402224	0.0701507	-5.73372	9.82516e-09	1.3307e-07	Chml	protein_coding	choroideremia-like [Source:MGI Symbol;Acc:MGI:101913]
ENSMUSG00000029415	4812.37	0.452164	0.0788712	5.73294	9.87053e-09	1.33604e-07	Sdad1	protein_coding	SDA1 domain containing 1 [Source:MGI Symbol;Acc:MGI:2140779]
ENSMUSG00000046733	67.1527	1.14748	0.200163	5.73272	9.88356e-09	1.33699e-07	Gprc5a	protein_coding	G protein-coupled receptor, family C, group 5, member A [Source:MGI Symbol;Acc:MGI:1891250]
ENSMUSG00000005580	214.964	0.514196	0.089714	5.7315	9.95465e-09	1.3458e-07	Adcy9	protein_coding	adenylate cyclase 9 [Source:MGI Symbol;Acc:MGI:108450]
ENSMUSG00000030824	1907.8	0.294957	0.0514758	5.73001	1.00427e-08	1.35689e-07	Nucb1	protein_coding	nucleobindin 1 [Source:MGI Symbol;Acc:MGI:97388]
ENSMUSG00000030678	7254.68	0.213915	0.037356	5.72639	1.0259e-08	1.38527e-07	Maz	protein_coding	MYC-associated zinc finger protein (purine-binding transcription factor) [Source:MGI Symbol;Acc:MGI:1338823]
ENSMUSG00000028439	437.485	0.991261	0.173162	5.72446	1.03762e-08	1.40025e-07	Fam219a	protein_coding	family with sequence similarity 219, member A [Source:MGI Symbol;Acc:MGI:1919151]
ENSMUSG00000024986	93.9594	0.708917	0.123843	5.7243	1.03862e-08	1.40076e-07	Hhex	protein_coding	hematopoietically expressed homeobox [Source:MGI Symbol;Acc:MGI:96086]
ENSMUSG00000055239	3032.61	0.387267	0.0676734	5.72259	1.04915e-08	1.41411e-07	Kcmf1	protein_coding	potassium channel modulatory factor 1 [Source:MGI Symbol;Acc:MGI:1921537]
ENSMUSG00000036158	838.571	0.596814	0.104298	5.72221	1.05149e-08	1.41642e-07	Prickle1	protein_coding	prickle planar cell polarity protein 1 [Source:MGI Symbol;Acc:MGI:1916034]
ENSMUSG00000045930	611.133	-0.631859	0.110431	-5.72176	1.05426e-08	1.41859e-07	Clec14a	protein_coding	C-type lectin domain family 14, member a [Source:MGI Symbol;Acc:MGI:1914114]
ENSMUSG00000047757	673.556	-0.603657	0.105502	-5.72174	1.05437e-08	1.41859e-07	Fancb	protein_coding	Fanconi anemia, complementation group B [Source:MGI Symbol;Acc:MGI:2448558]
ENSMUSG00000097156	1280.68	-1.19543	0.208942	-5.72137	1.05667e-08	1.42083e-07	Gm3764	lncRNA	predicted gene 3764 [Source:MGI Symbol;Acc:MGI:3781938]
ENSMUSG00000053329	1086.94	-0.490759	0.0857991	-5.71986	1.0661e-08	1.43187e-07	Gatd3a	protein_coding	glutamine amidotransferase like class 1 domain containing 3A [Source:MGI Symbol;Acc:MGI:1351861]
ENSMUSG00000044617	2146.17	0.976871	0.170786	5.71985	1.06616e-08	1.43187e-07	Zbtb39	protein_coding	zinc finger and BTB domain containing 39 [Source:MGI Symbol;Acc:MGI:2443316]
ENSMUSG00000029802	2002.3	-0.403288	0.0705111	-5.71949	1.06846e-08	1.4341e-07	Abcg2	protein_coding	ATP binding cassette subfamily G member 2 (Junior blood group) [Source:MGI Symbol;Acc:MGI:1347061]
ENSMUSG00000052419	1015.7	-0.853718	0.149322	-5.7173	1.08231e-08	1.45182e-07	2610001J05Rik	protein_coding	RIKEN cDNA 2610001J05 gene [Source:MGI Symbol;Acc:MGI:1913770]
ENSMUSG00000031059	2606.33	-0.544045	0.0952164	-5.71377	1.10499e-08	1.48137e-07	Ndufb11	protein_coding	NADH:ubiquinone oxidoreductase subunit B11 [Source:MGI Symbol;Acc:MGI:1349919]
ENSMUSG00000014907	1043.09	0.722449	0.126491	5.71148	1.11995e-08	1.50052e-07	Naf1	protein_coding	nuclear assembly factor 1 ribonucleoprotein [Source:MGI Symbol;Acc:MGI:2682306]
ENSMUSG00000041959	1063.61	-0.765816	0.134107	-5.71051	1.12641e-08	1.50827e-07	S100a10	protein_coding	S100 calcium binding protein A10 (calpactin) [Source:MGI Symbol;Acc:MGI:1339468]
ENSMUSG00000036764	225.69	-0.803276	0.140684	-5.7098	1.13108e-08	1.51362e-07	Dnajc12	protein_coding	DnaJ heat shock protein family (Hsp40) member C12 [Source:MGI Symbol;Acc:MGI:1353428]
ENSMUSG00000028248	6936.32	0.37071	0.0649383	5.70865	1.13874e-08	1.52296e-07	Pnisr	protein_coding	PNN interacting serine/arginine-rich [Source:MGI Symbol;Acc:MGI:1913875]
ENSMUSG00000068220	3319.02	-0.70855	0.124125	-5.70835	1.14079e-08	1.52479e-07	Lgals1	protein_coding	lectin, galactose binding, soluble 1 [Source:MGI Symbol;Acc:MGI:96777]
ENSMUSG00000024054	13373.4	-0.320487	0.0561455	-5.70814	1.14217e-08	1.52573e-07	Smchd1	protein_coding	SMC hinge domain containing 1 [Source:MGI Symbol;Acc:MGI:1921605]
ENSMUSG00000037313	6780.88	-0.45669	0.0800262	-5.70676	1.15147e-08	1.53724e-07	Tacc3	protein_coding	transforming, acidic coiled-coil containing protein 3 [Source:MGI Symbol;Acc:MGI:1341163]
ENSMUSG00000001424	7466.07	0.546171	0.0957234	5.70572	1.15851e-08	1.54571e-07	Snd1	protein_coding	staphylococcal nuclease and tudor domain containing 1 [Source:MGI Symbol;Acc:MGI:1929266]
ENSMUSG00000022565	4880.32	0.84165	0.147523	5.7052	1.16206e-08	1.54953e-07	Plec	protein_coding	plectin [Source:MGI Symbol;Acc:MGI:1277961]
ENSMUSG00000063488	456.646	0.543595	0.0952824	5.70509	1.16279e-08	1.54959e-07	Zkscan7	protein_coding	zinc finger with KRAB and SCAN domains 7 [Source:MGI Symbol;Acc:MGI:3040678]
ENSMUSG00000029550	3068.13	0.352357	0.0617647	5.70483	1.1646e-08	1.55108e-07	Sppl3	protein_coding	signal peptide peptidase 3 [Source:MGI Symbol;Acc:MGI:1891433]
ENSMUSG00000021591	319.533	-1.12287	0.196845	-5.70434	1.16795e-08	1.5544e-07	Glrx	protein_coding	glutaredoxin [Source:MGI Symbol;Acc:MGI:2135625]
ENSMUSG00000034501	885.096	-0.442832	0.0776332	-5.70416	1.16918e-08	1.5544e-07	Pcnx4	protein_coding	pecanex homolog 4 [Source:MGI Symbol;Acc:MGI:1914958]
ENSMUSG00000035851	5080.3	0.460931	0.0808059	5.70418	1.16906e-08	1.5544e-07	Ythdc1	protein_coding	YTH domain containing 1 [Source:MGI Symbol;Acc:MGI:2443713]
ENSMUSG00000019775	122.984	-0.751882	0.131824	-5.70368	1.17251e-08	1.55791e-07	Rgs17	protein_coding	regulator of G-protein signaling 17 [Source:MGI Symbol;Acc:MGI:1927469]
ENSMUSG00000030407	452.024	0.468208	0.08213	5.70081	1.1924e-08	1.5834e-07	Qpctl	protein_coding	glutaminyl-peptide cyclotransferase-like [Source:MGI Symbol;Acc:MGI:1914619]
ENSMUSG00000002379	1652.17	-0.569598	0.0999225	-5.7004	1.19523e-08	1.58621e-07	Ndufa11	protein_coding	NADH:ubiquinone oxidoreductase subunit A11 [Source:MGI Symbol;Acc:MGI:1917125]
ENSMUSG00000024487	2187.6	-0.416699	0.0731086	-5.69973	1.19998e-08	1.59157e-07	Yipf5	protein_coding	Yip1 domain family, member 5 [Source:MGI Symbol;Acc:MGI:1914430]
ENSMUSG00000038225	765.209	0.511292	0.0897086	5.69948	1.20174e-08	1.59297e-07	Primpol	protein_coding	primase and polymerase (DNA-directed) [Source:MGI Symbol;Acc:MGI:3603756]
ENSMUSG00000024697	88.8268	1.10719	0.194273	5.69916	1.20398e-08	1.59499e-07	Gna14	protein_coding	guanine nucleotide binding protein, alpha 14 [Source:MGI Symbol;Acc:MGI:95769]
ENSMUSG00000067150	7568.22	0.412984	0.0724861	5.69742	1.21632e-08	1.61039e-07	Xpo5	protein_coding	exportin 5 [Source:MGI Symbol;Acc:MGI:1913789]
ENSMUSG00000055745	1775	0.572549	0.100504	5.69677	1.22098e-08	1.6156e-07	Rtl6	protein_coding	retrotransposon Gag like 6 [Source:MGI Symbol;Acc:MGI:2675858]
ENSMUSG00000070407	1369.37	0.480138	0.0842951	5.69592	1.22706e-08	1.62268e-07	Hs3st3b1	protein_coding	heparan sulfate (glucosamine) 3-O-sulfotransferase 3B1 [Source:MGI Symbol;Acc:MGI:1333853]
ENSMUSG00000041763	6840	-0.30516	0.0535785	-5.69557	1.22958e-08	1.62506e-07	Tpp2	protein_coding	tripeptidyl peptidase II [Source:MGI Symbol;Acc:MGI:102724]
ENSMUSG00000051855	60878.5	0.634861	0.111469	5.69541	1.23076e-08	1.62566e-07	Mest	protein_coding	mesoderm specific transcript [Source:MGI Symbol;Acc:MGI:96968]
ENSMUSG00000029761	4977.78	0.801196	0.140714	5.69377	1.24262e-08	1.64036e-07	Cald1	protein_coding	caldesmon 1 [Source:MGI Symbol;Acc:MGI:88250]
ENSMUSG00000021670	10909.1	-0.739049	0.129802	-5.69364	1.24356e-08	1.64063e-07	Hmgcr	protein_coding	3-hydroxy-3-methylglutaryl-Coenzyme A reductase [Source:MGI Symbol;Acc:MGI:96159]
ENSMUSG00000004885	7562.33	-0.92691	0.16281	-5.69321	1.24671e-08	1.64382e-07	Crabp2	protein_coding	cellular retinoic acid binding protein II [Source:MGI Symbol;Acc:MGI:88491]
ENSMUSG00000090610	16.012	-1.38663	0.243582	-5.69264	1.25087e-08	1.64834e-07	Gm3571	processed_pseudogene	predicted gene 3571 [Source:MGI Symbol;Acc:MGI:3781748]
ENSMUSG00000067194	10797.9	-0.511901	0.0899627	-5.69015	1.26929e-08	1.67163e-07	Eif1ax	protein_coding	eukaryotic translation initiation factor 1A, X-linked [Source:MGI Symbol;Acc:MGI:1913485]
ENSMUSG00000027134	231.39	0.58078	0.102084	5.68921	1.27625e-08	1.67981e-07	Lpcat4	protein_coding	lysophosphatidylcholine acyltransferase 4 [Source:MGI Symbol;Acc:MGI:2138993]
ENSMUSG00000006699	16083.2	-0.472044	0.0829845	-5.68834	1.28278e-08	1.68643e-07	Cdc42	protein_coding	cell division cycle 42 [Source:MGI Symbol;Acc:MGI:106211]
ENSMUSG00000033416	1767.63	-0.359034	0.0631171	-5.68838	1.28253e-08	1.68643e-07	Gucd1	protein_coding	guanylyl cyclase domain containing 1 [Source:MGI Symbol;Acc:MGI:1916028]
ENSMUSG00000068699	1544.54	0.572559	0.100671	5.68743	1.28962e-08	1.69443e-07	Flnc	protein_coding	filamin C, gamma [Source:MGI Symbol;Acc:MGI:95557]
ENSMUSG00000029759	153.809	-0.511635	0.0899856	-5.68574	1.30246e-08	1.71029e-07	Pon3	protein_coding	paraoxonase 3 [Source:MGI Symbol;Acc:MGI:106686]
ENSMUSG00000079197	1022.46	-0.596237	0.104873	-5.6853	1.30582e-08	1.7137e-07	Psme2	protein_coding	proteasome (prosome, macropain) activator subunit 2 (PA28 beta) [Source:MGI Symbol;Acc:MGI:1096365]
ENSMUSG00000042557	5351.96	0.383511	0.0674605	5.68496	1.30843e-08	1.71612e-07	Sin3a	protein_coding	transcriptional regulator, SIN3A (yeast) [Source:MGI Symbol;Acc:MGI:107157]
ENSMUSG00000040025	7833.44	0.311295	0.0547619	5.68451	1.31185e-08	1.71959e-07	Ythdf2	protein_coding	YTH N6-methyladenosine RNA binding protein 2 [Source:MGI Symbol;Acc:MGI:2444233]
ENSMUSG00000050248	1319.82	0.363392	0.0639294	5.68427	1.31371e-08	1.72102e-07	Evc2	protein_coding	EvC ciliary complex subunit 2 [Source:MGI Symbol;Acc:MGI:1915775]
ENSMUSG00000025218	823.606	-0.397158	0.0699035	-5.68152	1.33505e-08	1.74796e-07	Poll	protein_coding	polymerase (DNA directed), lambda [Source:MGI Symbol;Acc:MGI:1889000]
ENSMUSG00000076437	7050.04	-0.699038	0.123054	-5.68073	1.34123e-08	1.75447e-07	Selenoh	protein_coding	selenoprotein H [Source:MGI Symbol;Acc:MGI:1919907]
ENSMUSG00000022607	7338.06	0.333113	0.0586396	5.68068	1.34159e-08	1.75447e-07	Ptk2	protein_coding	PTK2 protein tyrosine kinase 2 [Source:MGI Symbol;Acc:MGI:95481]
ENSMUSG00000030189	6106.73	0.486585	0.0856856	5.67872	1.35703e-08	1.77364e-07	Ybx3	protein_coding	Y box protein 3 [Source:MGI Symbol;Acc:MGI:2137670]
ENSMUSG00000026556	4375.12	0.706046	0.124335	5.6786	1.358e-08	1.77387e-07	Vangl2	protein_coding	VANGL planar cell polarity 2 [Source:MGI Symbol;Acc:MGI:2135272]
ENSMUSG00000042473	302.981	-0.411024	0.072383	-5.67846	1.35915e-08	1.77434e-07	Tbc1d8b	protein_coding	TBC1 domain family, member 8B [Source:MGI Symbol;Acc:MGI:1918101]
ENSMUSG00000001100	3074.39	0.459275	0.0808818	5.67834	1.36007e-08	1.7745e-07	Poldip2	protein_coding	polymerase (DNA-directed), delta interacting protein 2 [Source:MGI Symbol;Acc:MGI:1915061]
ENSMUSG00000040767	826.499	-0.775649	0.136679	-5.67498	1.38703e-08	1.80775e-07	Snrnp25	protein_coding	small nuclear ribonucleoprotein 25 (U11/U12) [Source:MGI Symbol;Acc:MGI:1925622]
ENSMUSG00000025503	4991.97	-0.572038	0.1008	-5.67497	1.38716e-08	1.80775e-07	Taldo1	protein_coding	transaldolase 1 [Source:MGI Symbol;Acc:MGI:1274789]
ENSMUSG00000029826	420.288	0.864333	0.152378	5.6723	1.40896e-08	1.83509e-07	Zc3hav1	protein_coding	zinc finger CCCH type, antiviral 1 [Source:MGI Symbol;Acc:MGI:1926031]
ENSMUSG00000021061	1457.19	0.743506	0.131094	5.67157	1.41497e-08	1.84078e-07	Sptb	protein_coding	spectrin beta, erythrocytic [Source:MGI Symbol;Acc:MGI:98387]
ENSMUSG00000032508	151.044	1.03173	0.181913	5.67157	1.41498e-08	1.84078e-07	Myd88	protein_coding	myeloid differentiation primary response gene 88 [Source:MGI Symbol;Acc:MGI:108005]
ENSMUSG00000022533	6219.77	0.509595	0.0898616	5.67089	1.42059e-08	1.84701e-07	Atp13a3	protein_coding	ATPase type 13A3 [Source:MGI Symbol;Acc:MGI:2685387]
ENSMUSG00000021285	257.107	0.709613	0.125182	5.66863	1.43942e-08	1.87041e-07	Ppp1r13b	protein_coding	protein phosphatase 1, regulatory subunit 13B [Source:MGI Symbol;Acc:MGI:1336199]
ENSMUSG00000004931	1189.34	0.408411	0.0720994	5.66456	1.47403e-08	1.91428e-07	Apba3	protein_coding	amyloid beta (A4) precursor protein-binding, family A, member 3 [Source:MGI Symbol;Acc:MGI:1888527]
ENSMUSG00000059273	4211.02	0.608729	0.107496	5.66283	1.48896e-08	1.93255e-07	Zc3h4	protein_coding	zinc finger CCCH-type containing 4 [Source:MGI Symbol;Acc:MGI:2682314]
ENSMUSG00000029616	3221.36	-0.49671	0.0877369	-5.66137	1.50173e-08	1.94799e-07	Erp29	protein_coding	endoplasmic reticulum protein 29 [Source:MGI Symbol;Acc:MGI:1914647]
ENSMUSG00000029028	2341.65	0.448079	0.0791526	5.66094	1.50543e-08	1.95166e-07	Lrrc47	protein_coding	leucine rich repeat containing 47 [Source:MGI Symbol;Acc:MGI:1920196]
ENSMUSG00000024378	1733.93	-0.81276	0.143635	-5.65852	1.52682e-08	1.97825e-07	Stard4	protein_coding	StAR-related lipid transfer (START) domain containing 4 [Source:MGI Symbol;Acc:MGI:2156764]
ENSMUSG00000060216	1556.82	0.27861	0.0492401	5.6582	1.52972e-08	1.98086e-07	Arrb2	protein_coding	arrestin, beta 2 [Source:MGI Symbol;Acc:MGI:99474]
ENSMUSG00000028847	1893.97	-0.520212	0.0919429	-5.658	1.53151e-08	1.98204e-07	Trappc3	protein_coding	trafficking protein particle complex 3 [Source:MGI Symbol;Acc:MGI:1351486]
ENSMUSG00000031482	1107.48	-0.425727	0.0752468	-5.65775	1.53371e-08	1.98373e-07	Slc25a15	protein_coding	solute carrier family 25 (mitochondrial carrier ornithine transporter), member 15 [Source:MGI Symbol;Acc:MGI:1342274]
ENSMUSG00000029348	791.586	-0.609434	0.107724	-5.65738	1.53705e-08	1.98691e-07	Asphd2	protein_coding	aspartate beta-hydroxylase domain containing 2 [Source:MGI Symbol;Acc:MGI:1920148]
ENSMUSG00000066829	1022.74	-0.440675	0.0778987	-5.65703	1.54016e-08	1.98978e-07	Zfp810	protein_coding	zinc finger protein 810 [Source:MGI Symbol;Acc:MGI:2384563]
ENSMUSG00000037455	268.306	0.762128	0.134762	5.65538	1.55501e-08	2.00781e-07	Slc18b1	protein_coding	solute carrier family 18, subfamily B, member 1 [Source:MGI Symbol;Acc:MGI:1923556]
ENSMUSG00000091537	5659.07	-0.737374	0.13039	-5.65514	1.55715e-08	2.00941e-07	Tma7	protein_coding	translational machinery associated 7 [Source:MGI Symbol;Acc:MGI:1913417]
ENSMUSG00000059474	7237.94	0.313886	0.0555165	5.65392	1.56828e-08	2.02262e-07	Mbtd1	protein_coding	mbt domain containing 1 [Source:MGI Symbol;Acc:MGI:2143977]
ENSMUSG00000027284	1535.76	0.345602	0.0611291	5.65364	1.57081e-08	2.02471e-07	Cdan1	protein_coding	congenital dyserythropoietic anemia, type I (human) [Source:MGI Symbol;Acc:MGI:1916218]
ENSMUSG00000059058	31.9189	-1.02673	0.181672	-5.65157	1.58988e-08	2.04811e-07	Tma7-ps	processed_pseudogene	translational machinery associated 7 homolog (S. cerevisiae), pseudogene [Source:MGI Symbol;Acc:MGI:3705453]
ENSMUSG00000064326	2598.41	-0.580443	0.102711	-5.65124	1.5929e-08	2.04985e-07	Siva1	protein_coding	SIVA1, apoptosis-inducing factor [Source:MGI Symbol;Acc:MGI:1353606]
ENSMUSG00000059423	973.73	-0.496485	0.0878544	-5.65123	1.59306e-08	2.04985e-07	Zfp933	protein_coding	zinc finger protein 933 [Source:MGI Symbol;Acc:MGI:1922865]
ENSMUSG00000024949	7619.42	0.598335	0.105897	5.65017	1.6029e-08	2.06133e-07	Sf1	protein_coding	splicing factor 1 [Source:MGI Symbol;Acc:MGI:1095403]
ENSMUSG00000002489	2329.97	0.534578	0.0946312	5.64907	1.61318e-08	2.07336e-07	Tiam1	protein_coding	T cell lymphoma invasion and metastasis 1 [Source:MGI Symbol;Acc:MGI:103306]
ENSMUSG00000038705	1508.22	0.602346	0.106634	5.64875	1.61617e-08	2.07601e-07	Gmeb2	protein_coding	glucocorticoid modulatory element binding protein 2 [Source:MGI Symbol;Acc:MGI:2652836]
ENSMUSG00000022571	1443.24	-0.469095	0.083108	-5.6444	1.65763e-08	2.12731e-07	Pycrl	protein_coding	pyrroline-5-carboxylate reductase-like [Source:MGI Symbol;Acc:MGI:1913444]
ENSMUSG00000071719	326.772	0.533965	0.0946016	5.64436	1.65801e-08	2.12731e-07	Tmem28	protein_coding	transmembrane protein 28 [Source:MGI Symbol;Acc:MGI:3648377]
ENSMUSG00000042712	6154.35	-0.693921	0.122967	-5.64315	1.66964e-08	2.14102e-07	Tceal9	protein_coding	transcription elongation factor A like 9 [Source:MGI Symbol;Acc:MGI:109567]
ENSMUSG00000027165	919.888	-0.548542	0.0972274	-5.64185	1.68236e-08	2.1561e-07	B230118H07Rik	protein_coding	RIKEN cDNA B230118H07 gene [Source:MGI Symbol;Acc:MGI:1915420]
ENSMUSG00000050945	233.389	0.744844	0.132032	5.64141	1.68666e-08	2.16037e-07	Zfp438	protein_coding	zinc finger protein 438 [Source:MGI Symbol;Acc:MGI:2444919]
ENSMUSG00000006215	2060.33	-0.303263	0.053761	-5.64096	1.69109e-08	2.1648e-07	Zbtb17	protein_coding	zinc finger and BTB domain containing 17 [Source:MGI Symbol;Acc:MGI:107410]
ENSMUSG00000001767	3116.17	-0.405789	0.0719452	-5.64025	1.69799e-08	2.17241e-07	Crnkl1	protein_coding	crooked neck pre-mRNA splicing factor 1 [Source:MGI Symbol;Acc:MGI:1914127]
ENSMUSG00000029038	2443.02	-0.461178	0.0817706	-5.6399	1.70147e-08	2.17561e-07	Ssu72	protein_coding	Ssu72 RNA polymerase II CTD phosphatase homolog (yeast) [Source:MGI Symbol;Acc:MGI:1916241]
ENSMUSG00000025781	8512.16	-0.645088	0.114412	-5.63829	1.7175e-08	2.19485e-07	Atp5c1	protein_coding	ATP synthase, H+ transporting, mitochondrial F1 complex, gamma polypeptide 1 [Source:MGI Symbol;Acc:MGI:1261437]
ENSMUSG00000063060	242.865	0.900846	0.159777	5.63813	1.71907e-08	2.1956e-07	Sox7	protein_coding	SRY (sex determining region Y)-box 7 [Source:MGI Symbol;Acc:MGI:98369]
ENSMUSG00000027775	2682.25	-0.482285	0.0855423	-5.63797	1.72069e-08	2.19642e-07	Mfsd1	protein_coding	major facilitator superfamily domain containing 1 [Source:MGI Symbol;Acc:MGI:1914118]
ENSMUSG00000101431	13.5057	2.05751	0.364946	5.63785	1.72183e-08	2.19663e-07	Gm7901	processed_pseudogene	predicted gene 7901 [Source:MGI Symbol;Acc:MGI:3645047]
ENSMUSG00000028884	4309.45	-0.50453	0.0895019	-5.63709	1.72949e-08	2.20515e-07	Rpa2	protein_coding	replication protein A2 [Source:MGI Symbol;Acc:MGI:1339939]
ENSMUSG00000071647	1033.26	0.362528	0.0643331	5.63517	1.74888e-08	2.22861e-07	Eml3	protein_coding	echinoderm microtubule associated protein like 3 [Source:MGI Symbol;Acc:MGI:2387612]
ENSMUSG00000039988	2569.49	-0.31799	0.0564375	-5.63436	1.75706e-08	2.23776e-07	Ankrd13c	protein_coding	ankyrin repeat domain 13c [Source:MGI Symbol;Acc:MGI:2139746]
ENSMUSG00000039116	116.413	1.1727	0.208218	5.63206	1.78074e-08	2.26662e-07	Adgrg6	protein_coding	adhesion G protein-coupled receptor G6 [Source:MGI Symbol;Acc:MGI:1916151]
ENSMUSG00000011831	3860.99	-0.297583	0.0528466	-5.63108	1.79087e-08	2.27822e-07	Evi5	protein_coding	ecotropic viral integration site 5 [Source:MGI Symbol;Acc:MGI:104736]
ENSMUSG00000032855	4328.44	0.50707	0.0900737	5.6295	1.80736e-08	2.2966e-07	Pkd1	protein_coding	polycystin 1, transient receptor poteintial channel interacting [Source:MGI Symbol;Acc:MGI:97603]
ENSMUSG00000048078	7816.51	0.791669	0.140627	5.62957	1.8066e-08	2.2966e-07	Tenm4	protein_coding	teneurin transmembrane protein 4 [Source:MGI Symbol;Acc:MGI:2447063]
ENSMUSG00000027079	1336.79	-0.589473	0.104733	-5.62835	1.8194e-08	2.31059e-07	Clp1	protein_coding	CLP1, cleavage and polyadenylation factor I subunit [Source:MGI Symbol;Acc:MGI:2138968]
ENSMUSG00000006024	2749.58	0.273991	0.0486875	5.62756	1.82778e-08	2.31992e-07	Napa	protein_coding	N-ethylmaleimide sensitive fusion protein attachment protein alpha [Source:MGI Symbol;Acc:MGI:104563]
ENSMUSG00000025059	835.648	-0.431127	0.0766178	-5.62699	1.83383e-08	2.32628e-07	Gk	protein_coding	glycerol kinase [Source:MGI Symbol;Acc:MGI:106594]
ENSMUSG00000047459	1922.08	-0.523734	0.0930803	-5.62669	1.83698e-08	2.32895e-07	Dynlrb1	protein_coding	dynein light chain roadblock-type 1 [Source:MGI Symbol;Acc:MGI:1914318]
ENSMUSG00000022351	5750.08	-0.614448	0.109213	-5.62616	1.84268e-08	2.33486e-07	Sqle	protein_coding	squalene epoxidase [Source:MGI Symbol;Acc:MGI:109296]
ENSMUSG00000051306	2403.96	0.579997	0.103121	5.62442	1.86132e-08	2.35715e-07	Usp42	protein_coding	ubiquitin specific peptidase 42 [Source:MGI Symbol;Acc:MGI:1924050]
ENSMUSG00000073700	629.125	0.596536	0.106073	5.62385	1.86743e-08	2.36355e-07	Klhl21	protein_coding	kelch-like 21 [Source:MGI Symbol;Acc:MGI:1919288]
ENSMUSG00000068917	2269.85	0.382183	0.0679594	5.62369	1.86919e-08	2.36444e-07	Clk2	protein_coding	CDC-like kinase 2 [Source:MGI Symbol;Acc:MGI:1098669]
ENSMUSG00000032330	4261.54	-0.773994	0.137655	-5.6227	1.87993e-08	2.37668e-07	Cox7a2	protein_coding	cytochrome c oxidase subunit 7A2 [Source:MGI Symbol;Acc:MGI:1316715]
ENSMUSG00000020893	452.706	1.08626	0.193238	5.62136	1.89457e-08	2.39385e-07	Per1	protein_coding	period circadian clock 1 [Source:MGI Symbol;Acc:MGI:1098283]
ENSMUSG00000022285	26228	-0.338996	0.0603121	-5.6207	1.90181e-08	2.40163e-07	Ywhaz	protein_coding	tyrosine 3-monooxygenase/tryptophan 5-monooxygenase activation protein, zeta polypeptide [Source:MGI Symbol;Acc:MGI:109484]
ENSMUSG00000030750	1462.6	-0.420444	0.0748062	-5.62045	1.90461e-08	2.40382e-07	Nsmce1	protein_coding	NSE1 homolog, SMC5-SMC6 complex component [Source:MGI Symbol;Acc:MGI:1914961]
ENSMUSG00000107405	4.38122	5.27475	0.938548	5.62012	1.90828e-08	2.40709e-07	Gm44115	lncRNA	predicted gene, 44115 [Source:MGI Symbol;Acc:MGI:5690507]
ENSMUSG00000040105	355.056	0.452806	0.0805767	5.61957	1.91435e-08	2.41242e-07	Plpp6	protein_coding	phospholipid phosphatase 6 [Source:MGI Symbol;Acc:MGI:1921661]
ENSMUSG00000031202	2048.4	1.02632	0.182635	5.61954	1.91465e-08	2.41242e-07	Rab39b	protein_coding	RAB39B, member RAS oncogene family [Source:MGI Symbol;Acc:MGI:1915040]
ENSMUSG00000046351	3902.81	-0.550725	0.0980123	-5.61893	1.92141e-08	2.41958e-07	Zfp322a	protein_coding	zinc finger protein 322A [Source:MGI Symbol;Acc:MGI:2442566]
ENSMUSG00000043079	637.574	0.835965	0.148789	5.61847	1.9265e-08	2.42326e-07	Synpo	protein_coding	synaptopodin [Source:MGI Symbol;Acc:MGI:1099446]
ENSMUSG00000033871	69.2	1.27669	0.22723	5.61851	1.92614e-08	2.42326e-07	Ppargc1b	protein_coding	peroxisome proliferative activated receptor, gamma, coactivator 1 beta [Source:MGI Symbol;Acc:MGI:2444934]
ENSMUSG00000035293	6479.24	-0.374304	0.0666248	-5.61809	1.93078e-08	2.42729e-07	G2e3	protein_coding	G2/M-phase specific E3 ubiquitin ligase [Source:MGI Symbol;Acc:MGI:2444298]
ENSMUSG00000056427	1033.64	0.977695	0.174041	5.61761	1.93615e-08	2.43267e-07	Slit3	protein_coding	slit guidance ligand 3 [Source:MGI Symbol;Acc:MGI:1315202]
ENSMUSG00000058093	722.716	-0.55641	0.0990823	-5.61564	1.95838e-08	2.45922e-07	Zfp729b	protein_coding	zinc finger protein 729b [Source:MGI Symbol;Acc:MGI:2145180]
ENSMUSG00000030614	1245.6	-0.542987	0.0966936	-5.61554	1.95948e-08	2.45922e-07	Tmem126b	protein_coding	transmembrane protein 126B [Source:MGI Symbol;Acc:MGI:1915722]
ENSMUSG00000025591	1929.49	0.452956	0.0807077	5.61231	1.99647e-08	2.50425e-07	Tma16	protein_coding	translation machinery associated 16 [Source:MGI Symbol;Acc:MGI:1913532]
ENSMUSG00000090700	4.22997	5.21242	0.929156	5.60985	2.02506e-08	2.53869e-07	Cyp4f40	protein_coding	cytochrome P450, family 4, subfamily f, polypeptide 40 [Source:MGI Symbol;Acc:MGI:3645508]
ENSMUSG00000027547	2932.37	0.936768	0.167012	5.60897	2.03528e-08	2.55008e-07	Sall4	protein_coding	spalt like transcription factor 4 [Source:MGI Symbol;Acc:MGI:2139360]
ENSMUSG00000020431	1569.2	0.311376	0.0555196	5.6084	2.04206e-08	2.55714e-07	Adcy1	protein_coding	adenylate cyclase 1 [Source:MGI Symbol;Acc:MGI:99677]
ENSMUSG00000059326	329.543	0.708575	0.126362	5.6075	2.05274e-08	2.56907e-07	Csf2ra	protein_coding	colony stimulating factor 2 receptor, alpha, low-affinity (granulocyte-macrophage) [Source:MGI Symbol;Acc:MGI:1339754]
ENSMUSG00000040204	12195.4	-0.708524	0.126364	-5.60702	2.05841e-08	2.57473e-07	Pclaf	protein_coding	PCNA clamp associated factor [Source:MGI Symbol;Acc:MGI:1915276]
ENSMUSG00000038305	554.896	0.514063	0.0916886	5.60662	2.06317e-08	2.57925e-07	Spats2l	protein_coding	spermatogenesis associated, serine-rich 2-like [Source:MGI Symbol;Acc:MGI:1914448]
ENSMUSG00000034957	95.3862	0.706026	0.125947	5.60573	2.0738e-08	2.59109e-07	Cebpa	protein_coding	CCAAT/enhancer binding protein (C/EBP), alpha [Source:MGI Symbol;Acc:MGI:99480]
ENSMUSG00000031878	3474.69	-0.497991	0.088849	-5.60491	2.08359e-08	2.60188e-07	Nae1	protein_coding	NEDD8 activating enzyme E1 subunit 1 [Source:MGI Symbol;Acc:MGI:2384561]
ENSMUSG00000027176	2438.4	-0.409084	0.0729923	-5.60448	2.08877e-08	2.60689e-07	Cstf3	protein_coding	cleavage stimulation factor, 3' pre-RNA, subunit 3 [Source:MGI Symbol;Acc:MGI:1351825]
ENSMUSG00000031568	2068.85	0.716458	0.127886	5.60231	2.1151e-08	2.63828e-07	Rwdd4a	protein_coding	RWD domain containing 4A [Source:MGI Symbol;Acc:MGI:2681000]
ENSMUSG00000020527	861.103	0.493807	0.0881511	5.60183	2.121e-08	2.64418e-07	Myo19	protein_coding	myosin XIX [Source:MGI Symbol;Acc:MGI:1913446]
ENSMUSG00000038838	1463.83	0.27811	0.0496522	5.60115	2.12928e-08	2.65302e-07	Vars2	protein_coding	valyl-tRNA synthetase 2, mitochondrial [Source:MGI Symbol;Acc:MGI:1916165]
ENSMUSG00000070493	8729.5	-0.567154	0.101265	-5.60069	2.13505e-08	2.65874e-07	Chchd2	protein_coding	coiled-coil-helix-coiled-coil-helix domain containing 2 [Source:MGI Symbol;Acc:MGI:1261428]
ENSMUSG00000050592	154.58	0.547077	0.0976884	5.60022	2.14077e-08	2.66437e-07	Fam78a	protein_coding	family with sequence similarity 78, member A [Source:MGI Symbol;Acc:MGI:2443569]
ENSMUSG00000024319	1548.2	0.49775	0.0888822	5.60011	2.14214e-08	2.6646e-07	Vps52	protein_coding	VPS52 GARP complex subunit [Source:MGI Symbol;Acc:MGI:1330304]
ENSMUSG00000027875	43.1468	-1.6707	0.298353	-5.59973	2.14683e-08	2.66895e-07	Hmgcs2	protein_coding	3-hydroxy-3-methylglutaryl-Coenzyme A synthase 2 [Source:MGI Symbol;Acc:MGI:101939]
ENSMUSG00000032786	1208.52	-0.301802	0.0538995	-5.59936	2.1515e-08	2.67327e-07	Alas1	protein_coding	aminolevulinic acid synthase 1 [Source:MGI Symbol;Acc:MGI:87989]
ENSMUSG00000103536	6.98133	4.94661	0.883443	5.59923	2.153e-08	2.67366e-07	Gm37837	TEC	predicted gene, 37837 [Source:MGI Symbol;Acc:MGI:5611065]
ENSMUSG00000039715	706.299	-0.380883	0.0680254	-5.59913	2.1543e-08	2.67379e-07	Wdr34	protein_coding	WD repeat domain 34 [Source:MGI Symbol;Acc:MGI:1919070]
ENSMUSG00000027835	1881.93	-0.617682	0.110321	-5.59893	2.15676e-08	2.67536e-07	Pdcd10	protein_coding	programmed cell death 10 [Source:MGI Symbol;Acc:MGI:1928396]
ENSMUSG00000079414	52.5506	-0.850091	0.151923	-5.59553	2.19944e-08	2.7268e-07	Gm11110	lncRNA	predicted gene 11110 [Source:MGI Symbol;Acc:MGI:3779362]
ENSMUSG00000035829	1099.89	0.390141	0.0697289	5.59512	2.20473e-08	2.73184e-07	Ppp1r26	protein_coding	protein phosphatase 1, regulatory subunit 26 [Source:MGI Symbol;Acc:MGI:2685193]
ENSMUSG00000032346	54.9695	-0.996491	0.178105	-5.59495	2.20688e-08	2.73188e-07	Ooep	protein_coding	oocyte expressed protein [Source:MGI Symbol;Acc:MGI:1915218]
ENSMUSG00000055782	2006.78	-0.586295	0.10479	-5.59492	2.2072e-08	2.73188e-07	Abcd2	protein_coding	ATP-binding cassette, sub-family D (ALD), member 2 [Source:MGI Symbol;Acc:MGI:1349467]
ENSMUSG00000092074	329.002	-0.697969	0.124755	-5.59473	2.20968e-08	2.73235e-07	Dynlt1a	protein_coding	dynein light chain Tctex-type 1A [Source:MGI Symbol;Acc:MGI:3807506]
ENSMUSG00000005034	4481.01	0.319805	0.057162	5.5947	2.21001e-08	2.73235e-07	Prkacb	protein_coding	protein kinase, cAMP dependent, catalytic, beta [Source:MGI Symbol;Acc:MGI:97594]
ENSMUSG00000048445	362.029	0.495221	0.0885448	5.59289	2.23319e-08	2.75948e-07	Ccdc57	protein_coding	coiled-coil domain containing 57 [Source:MGI Symbol;Acc:MGI:1918526]
ENSMUSG00000021760	1535.94	-0.806889	0.144281	-5.59247	2.23864e-08	2.76469e-07	Gpx8	protein_coding	glutathione peroxidase 8 (putative) [Source:MGI Symbol;Acc:MGI:1916840]
ENSMUSG00000038943	9105.89	-0.407062	0.0727907	-5.59222	2.24183e-08	2.76711e-07	Prc1	protein_coding	protein regulator of cytokinesis 1 [Source:MGI Symbol;Acc:MGI:1858961]
ENSMUSG00000096299	59.7474	-0.933995	0.167025	-5.59195	2.24531e-08	2.76987e-07	Gm21814	lncRNA	predicted gene, 21814 [Source:MGI Symbol;Acc:MGI:5433978]
ENSMUSG00000038644	5066.49	0.294842	0.0527342	5.59109	2.25642e-08	2.78205e-07	Pold1	protein_coding	polymerase (DNA directed), delta 1, catalytic subunit [Source:MGI Symbol;Acc:MGI:97741]
ENSMUSG00000029632	4708.56	-0.78111	0.139711	-5.59089	2.25908e-08	2.78379e-07	Ndufa4	protein_coding	Ndufa4, mitochondrial complex associated [Source:MGI Symbol;Acc:MGI:107686]
ENSMUSG00000032842	320.448	0.773915	0.138449	5.58989	2.27217e-08	2.79839e-07	Abcc10	protein_coding	ATP-binding cassette, sub-family C (CFTR/MRP), member 10 [Source:MGI Symbol;Acc:MGI:2386976]
ENSMUSG00000032293	7555.95	-0.607551	0.108707	-5.58888	2.28536e-08	2.81309e-07	Ireb2	protein_coding	iron responsive element binding protein 2 [Source:MGI Symbol;Acc:MGI:1928268]
ENSMUSG00000030094	1420.38	0.418917	0.0749677	5.58798	2.29731e-08	2.82625e-07	Xpc	protein_coding	xeroderma pigmentosum, complementation group C [Source:MGI Symbol;Acc:MGI:103557]
ENSMUSG00000078878	530.497	-0.613495	0.109793	-5.58772	2.30068e-08	2.82884e-07	Gm14305	protein_coding	predicted gene 14305 [Source:MGI Symbol;Acc:MGI:3709632]
ENSMUSG00000046949	793.219	-0.64964	0.116288	-5.58647	2.31732e-08	2.84773e-07	Nqo2	protein_coding	N-ribosyldihydronicotinamide quinone reductase 2 [Source:MGI Symbol;Acc:MGI:104513]
ENSMUSG00000049536	406.053	-0.662896	0.118663	-5.58635	2.31885e-08	2.84806e-07	Tceal1	protein_coding	transcription elongation factor A (SII)-like 1 [Source:MGI Symbol;Acc:MGI:2385317]
ENSMUSG00000021411	332.014	0.819367	0.146682	5.58602	2.32331e-08	2.85197e-07	Pxdc1	protein_coding	PX domain containing 1 [Source:MGI Symbol;Acc:MGI:1914145]
ENSMUSG00000028932	5108.59	-0.426175	0.0763129	-5.58457	2.34276e-08	2.87428e-07	Psmc2	protein_coding	proteasome (prosome, macropain) 26S subunit, ATPase 2 [Source:MGI Symbol;Acc:MGI:109555]
ENSMUSG00000019907	4227.35	0.361495	0.0647502	5.58291	2.36522e-08	2.90024e-07	Ppp1r12a	protein_coding	protein phosphatase 1, regulatory subunit 12A [Source:MGI Symbol;Acc:MGI:1309528]
ENSMUSG00000022559	1216.07	0.272363	0.0487896	5.58239	2.37231e-08	2.90576e-07	Fbxl6	protein_coding	F-box and leucine-rich repeat protein 6 [Source:MGI Symbol;Acc:MGI:1354705]
ENSMUSG00000035632	1830.7	0.829451	0.148583	5.5824	2.37226e-08	2.90576e-07	Cnot3	protein_coding	CCR4-NOT transcription complex, subunit 3 [Source:MGI Symbol;Acc:MGI:2385261]
ENSMUSG00000027580	287.767	0.704571	0.126229	5.58169	2.38188e-08	2.91589e-07	Helz2	protein_coding	helicase with zinc finger 2, transcriptional coactivator [Source:MGI Symbol;Acc:MGI:2385169]
ENSMUSG00000057531	939.159	-0.394634	0.0707096	-5.58105	2.39074e-08	2.92513e-07	Dtnbp1	protein_coding	dystrobrevin binding protein 1 [Source:MGI Symbol;Acc:MGI:2137586]
ENSMUSG00000071083	117.043	-0.805409	0.144318	-5.58082	2.39393e-08	2.92584e-07	NA	NA	NA
ENSMUSG00000036223	1148.36	-0.414594	0.0742881	-5.58089	2.39293e-08	2.92584e-07	Ska1	protein_coding	spindle and kinetochore associated complex subunit 1 [Source:MGI Symbol;Acc:MGI:1913718]
ENSMUSG00000029634	921.428	0.338843	0.0607214	5.58029	2.40112e-08	2.93304e-07	Rnf6	protein_coding	ring finger protein (C3H2C3 type) 6 [Source:MGI Symbol;Acc:MGI:1921382]
ENSMUSG00000029148	3622.88	-0.400982	0.0719014	-5.57684	2.44928e-08	2.99023e-07	Nrbp1	protein_coding	nuclear receptor binding protein 1 [Source:MGI Symbol;Acc:MGI:2183436]
ENSMUSG00000020953	85.1912	-0.743647	0.133369	-5.57584	2.46331e-08	3.00409e-07	Coch	protein_coding	cochlin [Source:MGI Symbol;Acc:MGI:1278313]
ENSMUSG00000039016	2161.32	-0.610628	0.109513	-5.57585	2.46324e-08	3.00409e-07	Timm8b	protein_coding	translocase of inner mitochondrial membrane 8B [Source:MGI Symbol;Acc:MGI:1353424]
ENSMUSG00000028099	1317.75	0.344136	0.0617508	5.57298	2.50422e-08	3.05232e-07	Polr3c	protein_coding	polymerase (RNA) III (DNA directed) polypeptide C [Source:MGI Symbol;Acc:MGI:1921664]
ENSMUSG00000024283	5346.76	0.722877	0.129732	5.57208	2.51717e-08	3.06643e-07	Wac	protein_coding	WW domain containing adaptor with coiled-coil [Source:MGI Symbol;Acc:MGI:2387357]
ENSMUSG00000051989	635.555	-0.738376	0.132529	-5.57144	2.52642e-08	3.07603e-07	Smim11	protein_coding	small integral membrane protein 11 [Source:MGI Symbol;Acc:MGI:1916186]
ENSMUSG00000017774	1234.22	0.384052	0.0689579	5.56938	2.55653e-08	3.111e-07	Myo1c	protein_coding	myosin IC [Source:MGI Symbol;Acc:MGI:106612]
ENSMUSG00000031565	4077.84	0.65487	0.117607	5.56829	2.57254e-08	3.12879e-07	Fgfr1	protein_coding	fibroblast growth factor receptor 1 [Source:MGI Symbol;Acc:MGI:95522]
ENSMUSG00000031669	1149.1	-0.461502	0.082895	-5.56731	2.58695e-08	3.1446e-07	Gins3	protein_coding	GINS complex subunit 3 (Psf3 homolog) [Source:MGI Symbol;Acc:MGI:1926083]
ENSMUSG00000028403	3883.41	0.333229	0.0598604	5.56677	2.59505e-08	3.15274e-07	Zdhhc21	protein_coding	zinc finger, DHHC domain containing 21 [Source:MGI Symbol;Acc:MGI:1915518]
ENSMUSG00000048701	3814.56	0.704772	0.126606	5.56665	2.59678e-08	3.15314e-07	Ccdc6	protein_coding	coiled-coil domain containing 6 [Source:MGI Symbol;Acc:MGI:1923801]
ENSMUSG00000023828	12.066	2.2806	0.409698	5.56656	2.59823e-08	3.15319e-07	Slc22a3	protein_coding	solute carrier family 22 (organic cation transporter), member 3 [Source:MGI Symbol;Acc:MGI:1333817]
ENSMUSG00000020265	7215.11	-0.465125	0.0835844	-5.56473	2.62563e-08	3.18299e-07	Sumo3	protein_coding	small ubiquitin-like modifier 3 [Source:MGI Symbol;Acc:MGI:1336201]
ENSMUSG00000062585	44.1477	0.964042	0.173241	5.56476	2.62517e-08	3.18299e-07	Cnr2	protein_coding	cannabinoid receptor 2 (macrophage) [Source:MGI Symbol;Acc:MGI:104650]
ENSMUSG00000039637	665.197	0.580987	0.104451	5.56232	2.66215e-08	3.22552e-07	Coro7	protein_coding	coronin 7 [Source:MGI Symbol;Acc:MGI:1926135]
ENSMUSG00000020400	299.789	0.487602	0.087677	5.56134	2.67709e-08	3.24187e-07	Tnip1	protein_coding	TNFAIP3 interacting protein 1 [Source:MGI Symbol;Acc:MGI:1926194]
ENSMUSG00000054555	340.432	0.499172	0.0897611	5.56112	2.68053e-08	3.24428e-07	Adam12	protein_coding	a disintegrin and metallopeptidase domain 12 (meltrin alpha) [Source:MGI Symbol;Acc:MGI:105378]
ENSMUSG00000064337	34093.1	2.38063	0.42826	5.55884	2.71571e-08	3.28509e-07	mt-Rnr1	Mt_rRNA	mitochondrially encoded 12S rRNA [Source:MGI Symbol;Acc:MGI:102493]
ENSMUSG00000027566	8718.12	-0.572026	0.102907	-5.55869	2.71806e-08	3.28615e-07	Psma7	protein_coding	proteasome (prosome, macropain) subunit, alpha type 7 [Source:MGI Symbol;Acc:MGI:1347070]
ENSMUSG00000024074	1629.47	0.66129	0.118973	5.55834	2.72346e-08	3.29091e-07	Crim1	protein_coding	cysteine rich transmembrane BMP regulator 1 (chordin like) [Source:MGI Symbol;Acc:MGI:1354756]
ENSMUSG00000023800	234.039	0.922486	0.165968	5.55821	2.72559e-08	3.29171e-07	Tiam2	protein_coding	T cell lymphoma invasion and metastasis 2 [Source:MGI Symbol;Acc:MGI:1344338]
ENSMUSG00000031647	286.383	-0.462296	0.0832298	-5.55445	2.78488e-08	3.36151e-07	Mfap3l	protein_coding	microfibrillar-associated protein 3-like [Source:MGI Symbol;Acc:MGI:1918556]
ENSMUSG00000035840	1813.82	-0.483667	0.0870825	-5.55413	2.78999e-08	3.36585e-07	Lysmd3	protein_coding	LysM, putative peptidoglycan-binding, domain containing 3 [Source:MGI Symbol;Acc:MGI:1915906]
ENSMUSG00000066306	10641.5	0.648115	0.116699	5.55373	2.79645e-08	3.37183e-07	Numa1	protein_coding	nuclear mitotic apparatus protein 1 [Source:MGI Symbol;Acc:MGI:2443665]
ENSMUSG00000014769	6586.88	-0.541801	0.0975603	-5.5535	2.8001e-08	3.37442e-07	Psmb1	protein_coding	proteasome (prosome, macropain) subunit, beta type 1 [Source:MGI Symbol;Acc:MGI:104884]
ENSMUSG00000020705	7654.04	0.664122	0.119592	5.55325	2.80407e-08	3.37739e-07	Ddx42	protein_coding	DEAD (Asp-Glu-Ala-Asp) box polypeptide 42 [Source:MGI Symbol;Acc:MGI:1919297]
ENSMUSG00000025156	3319.63	-0.50152	0.0903247	-5.55242	2.81746e-08	3.39169e-07	Gps1	protein_coding	G protein pathway suppressor 1 [Source:MGI Symbol;Acc:MGI:2384801]
ENSMUSG00000022186	6386.87	-0.5428	0.0977625	-5.55223	2.82056e-08	3.3936e-07	Oxct1	protein_coding	3-oxoacid CoA transferase 1 [Source:MGI Symbol;Acc:MGI:1914291]
ENSMUSG00000061143	1613.73	0.614307	0.110695	5.54953	2.86438e-08	3.44448e-07	Maml3	protein_coding	mastermind like transcriptional coactivator 3 [Source:MGI Symbol;Acc:MGI:2389461]
ENSMUSG00000035614	3607.23	-0.316238	0.056986	-5.5494	2.86645e-08	3.44512e-07	Togaram1	protein_coding	TOG array regulator of axonemal microtubules 1 [Source:MGI Symbol;Acc:MGI:2684313]
ENSMUSG00000028559	2618.07	-0.305846	0.0551282	-5.5479	2.89119e-08	3.47299e-07	Osbpl9	protein_coding	oxysterol binding protein-like 9 [Source:MGI Symbol;Acc:MGI:1923784]
ENSMUSG00000028291	3180.38	0.330958	0.0596739	5.54611	2.92103e-08	3.50695e-07	Akirin2	protein_coding	akirin 2 [Source:MGI Symbol;Acc:MGI:1889364]
ENSMUSG00000028677	3421.16	0.248912	0.0448931	5.54456	2.947e-08	3.53625e-07	Rnf220	protein_coding	ring finger protein 220 [Source:MGI Symbol;Acc:MGI:1913993]
ENSMUSG00000022788	3227.05	-0.516474	0.0931514	-5.54445	2.94872e-08	3.53641e-07	Fgd4	protein_coding	FYVE, RhoGEF and PH domain containing 4 [Source:MGI Symbol;Acc:MGI:2183747]
ENSMUSG00000039004	431.936	0.75369	0.135943	5.54417	2.95351e-08	3.54026e-07	Bmp6	protein_coding	bone morphogenetic protein 6 [Source:MGI Symbol;Acc:MGI:88182]
ENSMUSG00000104018	53.7519	1.73245	0.312626	5.54161	2.99706e-08	3.59055e-07	4833412K13Rik	TEC	RIKEN cDNA 4833412K13 gene [Source:MGI Symbol;Acc:MGI:1921857]
ENSMUSG00000078877	358.198	-0.505106	0.0911563	-5.5411	3.00574e-08	3.59902e-07	Gm14295	protein_coding	predicted gene 14295 [Source:MGI Symbol;Acc:MGI:3709624]
ENSMUSG00000087651	587.891	-0.655165	0.118285	-5.53888	3.0441e-08	3.643e-07	1500009L16Rik	protein_coding	RIKEN cDNA 1500009L16 gene [Source:MGI Symbol;Acc:MGI:1917034]
ENSMUSG00000049303	121.645	0.738824	0.133447	5.53647	3.0862e-08	3.68847e-07	Syt12	protein_coding	synaptotagmin XII [Source:MGI Symbol;Acc:MGI:2159601]
ENSMUSG00000041995	809.117	0.798553	0.144236	5.53643	3.08703e-08	3.68847e-07	Zbed3	protein_coding	zinc finger, BED type containing 3 [Source:MGI Symbol;Acc:MGI:1919364]
ENSMUSG00000059336	88.664	1.03142	0.186291	5.53661	3.08381e-08	3.68847e-07	Slc14a1	protein_coding	solute carrier family 14 (urea transporter), member 1 [Source:MGI Symbol;Acc:MGI:1351654]
ENSMUSG00000027006	7195.21	-0.343857	0.0621256	-5.53487	3.11456e-08	3.71939e-07	Dnajc10	protein_coding	DnaJ heat shock protein family (Hsp40) member C10 [Source:MGI Symbol;Acc:MGI:1914111]
ENSMUSG00000038025	2123.06	0.738631	0.133494	5.53306	3.14697e-08	3.75609e-07	Phf2	protein_coding	PHD finger protein 2 [Source:MGI Symbol;Acc:MGI:1338034]
ENSMUSG00000054115	5400.36	0.334121	0.060388	5.5329	3.14971e-08	3.75736e-07	Skp2	protein_coding	S-phase kinase-associated protein 2 (p45) [Source:MGI Symbol;Acc:MGI:1351663]
ENSMUSG00000034880	1567.51	-0.78441	0.141795	-5.53202	3.16567e-08	3.77238e-07	Mrpl34	protein_coding	mitochondrial ribosomal protein L34 [Source:MGI Symbol;Acc:MGI:2137227]
ENSMUSG00000022945	2875.19	-0.553827	0.100112	-5.53209	3.16443e-08	3.77238e-07	Chaf1b	protein_coding	chromatin assembly factor 1, subunit B (p60) [Source:MGI Symbol;Acc:MGI:1314881]
ENSMUSG00000086171	65.8986	-0.765332	0.138365	-5.53124	3.17972e-08	3.78712e-07	Pcsk2os1	lncRNA	proprotein convertase subtilisin/kexin type 2, opposite strand 1 [Source:MGI Symbol;Acc:MGI:3605632]
ENSMUSG00000002625	1793.63	0.326499	0.0590756	5.5268	3.26127e-08	3.88218e-07	Akap8l	protein_coding	A kinase (PRKA) anchor protein 8-like [Source:MGI Symbol;Acc:MGI:1860606]
ENSMUSG00000029001	909.44	-0.439539	0.079537	-5.52622	3.2721e-08	3.89094e-07	Fbxo44	protein_coding	F-box protein 44 [Source:MGI Symbol;Acc:MGI:1354744]
ENSMUSG00000020290	23873.1	-0.38126	0.0689904	-5.52627	3.27104e-08	3.89094e-07	Xpo1	protein_coding	exportin 1 [Source:MGI Symbol;Acc:MGI:2144013]
ENSMUSG00000022742	1380.37	0.712739	0.129044	5.52323	3.32823e-08	3.95558e-07	Cpox	protein_coding	coproporphyrinogen oxidase [Source:MGI Symbol;Acc:MGI:104841]
ENSMUSG00000073678	3867.66	-0.433558	0.0785174	-5.52181	3.35525e-08	3.98558e-07	Pgap1	protein_coding	post-GPI attachment to proteins 1 [Source:MGI Symbol;Acc:MGI:2443342]
ENSMUSG00000038412	2556.58	-0.667695	0.120924	-5.52161	3.35916e-08	3.98805e-07	Higd1a	protein_coding	HIG1 domain family, member 1A [Source:MGI Symbol;Acc:MGI:1930666]
ENSMUSG00000021959	2014.19	0.336213	0.0608914	5.52152	3.36088e-08	3.98805e-07	Lats2	protein_coding	large tumor suppressor 2 [Source:MGI Symbol;Acc:MGI:1354386]
ENSMUSG00000041939	1248.25	-0.716883	0.129858	-5.5205	3.38027e-08	4.00893e-07	Mvk	protein_coding	mevalonate kinase [Source:MGI Symbol;Acc:MGI:107624]
ENSMUSG00000047534	4721.51	-0.315956	0.0572426	-5.5196	3.39775e-08	4.02753e-07	Mis18bp1	protein_coding	MIS18 binding protein 1 [Source:MGI Symbol;Acc:MGI:2145099]
ENSMUSG00000038633	2040.71	0.439581	0.0796945	5.51583	3.47144e-08	4.1127e-07	Degs1	protein_coding	delta(4)-desaturase, sphingolipid 1 [Source:MGI Symbol;Acc:MGI:1097711]
ENSMUSG00000015053	279.182	0.913393	0.165606	5.51545	3.47882e-08	4.11927e-07	Gata2	protein_coding	GATA binding protein 2 [Source:MGI Symbol;Acc:MGI:95662]
ENSMUSG00000035268	1555.16	-0.523832	0.0949815	-5.51509	3.48593e-08	4.1255e-07	Pkig	protein_coding	protein kinase inhibitor, gamma [Source:MGI Symbol;Acc:MGI:1343086]
ENSMUSG00000039137	723.151	0.736432	0.133561	5.51381	3.51151e-08	4.15359e-07	Whrn	protein_coding	whirlin [Source:MGI Symbol;Acc:MGI:2682003]
ENSMUSG00000027351	9400.02	0.440647	0.0799231	5.51339	3.51989e-08	4.1613e-07	Spred1	protein_coding	sprouty protein with EVH-1 domain 1, related sequence [Source:MGI Symbol;Acc:MGI:2150016]
ENSMUSG00000035187	713.369	0.797774	0.144721	5.5125	3.53766e-08	4.1801e-07	Nkx6-1	protein_coding	NK6 homeobox 1 [Source:MGI Symbol;Acc:MGI:1206039]
ENSMUSG00000003527	1376.72	-0.295696	0.0536435	-5.51225	3.54276e-08	4.18393e-07	Ess2	protein_coding	ess-2 splicing factor [Source:MGI Symbol;Acc:MGI:107854]
ENSMUSG00000021242	5136.61	-0.465158	0.0844282	-5.50951	3.59827e-08	4.24725e-07	Npc2	protein_coding	NPC intracellular cholesterol transporter 2 [Source:MGI Symbol;Acc:MGI:1915213]
ENSMUSG00000031441	2846.78	0.401323	0.0728501	5.50888	3.61117e-08	4.26023e-07	Atp11a	protein_coding	ATPase, class VI, type 11A [Source:MGI Symbol;Acc:MGI:1354735]
ENSMUSG00000045482	10020.9	0.807984	0.14668	5.5085	3.61908e-08	4.26732e-07	Trrap	protein_coding	transformation/transcription domain-associated protein [Source:MGI Symbol;Acc:MGI:2153272]
ENSMUSG00000024308	505.901	0.503654	0.0914357	5.50829	3.62341e-08	4.27017e-07	Tapbp	protein_coding	TAP binding protein [Source:MGI Symbol;Acc:MGI:1201689]
ENSMUSG00000069814	116.561	0.961595	0.174581	5.508	3.62931e-08	4.27488e-07	Ccdc92b	protein_coding	coiled-coil domain containing 92B [Source:MGI Symbol;Acc:MGI:3588240]
ENSMUSG00000055026	30.3654	1.2819	0.23277	5.50716	3.64676e-08	4.29318e-07	Gabrg3	protein_coding	gamma-aminobutyric acid (GABA) A receptor, subunit gamma 3 [Source:MGI Symbol;Acc:MGI:95624]
ENSMUSG00000022551	4331.38	-0.487627	0.0885525	-5.50664	3.6574e-08	4.30345e-07	Cyc1	protein_coding	cytochrome c-1 [Source:MGI Symbol;Acc:MGI:1913695]
ENSMUSG00000021466	8760.76	0.741831	0.134736	5.50583	3.67429e-08	4.32104e-07	Ptch1	protein_coding	patched 1 [Source:MGI Symbol;Acc:MGI:105373]
ENSMUSG00000084786	2533.18	-0.608223	0.11048	-5.50526	3.68615e-08	4.33273e-07	Ubl5	protein_coding	ubiquitin-like 5 [Source:MGI Symbol;Acc:MGI:1913427]
ENSMUSG00000039046	3244.47	0.395672	0.071874	5.50508	3.68992e-08	4.33488e-07	Usp6nl	protein_coding	USP6 N-terminal like [Source:MGI Symbol;Acc:MGI:2138893]
ENSMUSG00000034928	3125.52	0.719786	0.130782	5.50371	3.71882e-08	4.36654e-07	Rnf44	protein_coding	ring finger protein 44 [Source:MGI Symbol;Acc:MGI:2145310]
ENSMUSG00000068856	1569.18	0.635965	0.115554	5.5036	3.72114e-08	4.36698e-07	Sf3b4	protein_coding	splicing factor 3b, subunit 4 [Source:MGI Symbol;Acc:MGI:109580]
ENSMUSG00000026816	1980.57	0.254939	0.0463265	5.50308	3.73207e-08	4.37522e-07	Gtf3c5	protein_coding	general transcription factor IIIC, polypeptide 5 [Source:MGI Symbol;Acc:MGI:1917489]
ENSMUSG00000029111	2023.75	0.450743	0.0819073	5.50309	3.73186e-08	4.37522e-07	Nelfa	protein_coding	negative elongation factor complex member A, Whsc2 [Source:MGI Symbol;Acc:MGI:1346098]
ENSMUSG00000028443	714.418	-0.679013	0.123391	-5.50295	3.73483e-08	4.37617e-07	Nudt2	protein_coding	nudix (nucleoside diphosphate linked moiety X)-type motif 2 [Source:MGI Symbol;Acc:MGI:1913651]
ENSMUSG00000020741	3575.09	0.434368	0.0789691	5.50048	3.78755e-08	4.43563e-07	Cluh	protein_coding	clustered mitochondria (cluA/CLU1) homolog [Source:MGI Symbol;Acc:MGI:1921398]
ENSMUSG00000020717	1827.07	0.654047	0.118941	5.49891	3.82137e-08	4.4729e-07	Pecam1	protein_coding	platelet/endothelial cell adhesion molecule 1 [Source:MGI Symbol;Acc:MGI:97537]
ENSMUSG00000036067	52.2987	-1.0126	0.184179	-5.49795	3.84236e-08	4.49278e-07	Slc2a6	protein_coding	solute carrier family 2 (facilitated glucose transporter), member 6 [Source:MGI Symbol;Acc:MGI:2443286]
ENSMUSG00000097125	39.8632	0.986239	0.179383	5.49795	3.84221e-08	4.49278e-07	Gm26885	lncRNA	predicted gene, 26885 [Source:MGI Symbol;Acc:MGI:5477379]
ENSMUSG00000097419	5.83638	-2.70265	0.491698	-5.49656	3.87276e-08	4.52595e-07	Gm26666	lncRNA	predicted gene, 26666 [Source:MGI Symbol;Acc:MGI:5477160]
ENSMUSG00000059824	146.353	0.575879	0.104784	5.49584	3.88849e-08	4.54198e-07	Dbp	protein_coding	D site albumin promoter binding protein [Source:MGI Symbol;Acc:MGI:94866]
ENSMUSG00000038517	587.508	0.52219	0.0950242	5.49534	3.89964e-08	4.55263e-07	Tbkbp1	protein_coding	TBK1 binding protein 1 [Source:MGI Symbol;Acc:MGI:1920424]
ENSMUSG00000021998	1848.46	0.528203	0.0961504	5.4935	3.9404e-08	4.59781e-07	Lcp1	protein_coding	lymphocyte cytosolic protein 1 [Source:MGI Symbol;Acc:MGI:104808]
ENSMUSG00000029664	46.2157	1.72676	0.314391	5.49238	3.96554e-08	4.62475e-07	Tfpi2	protein_coding	tissue factor pathway inhibitor 2 [Source:MGI Symbol;Acc:MGI:108543]
ENSMUSG00000014846	1044.07	-0.52224	0.0951316	-5.48966	4.02706e-08	4.69405e-07	Tppp3	protein_coding	tubulin polymerization-promoting protein family member 3 [Source:MGI Symbol;Acc:MGI:1915221]
ENSMUSG00000028671	516.27	-0.570211	0.103887	-5.48874	4.04809e-08	4.71611e-07	Gale	protein_coding	galactose-4-epimerase, UDP [Source:MGI Symbol;Acc:MGI:1921496]
ENSMUSG00000024993	861.811	-0.475097	0.0865672	-5.48819	4.06065e-08	4.72828e-07	Fam45a	protein_coding	family with sequence similarity 45, member A [Source:MGI Symbol;Acc:MGI:1915144]
ENSMUSG00000029229	1474.04	0.474391	0.0864403	5.48808	4.06327e-08	4.72888e-07	Chic2	protein_coding	cysteine-rich hydrophobic domain 2 [Source:MGI Symbol;Acc:MGI:1921527]
ENSMUSG00000074873	418.666	0.861628	0.157047	5.48643	4.10148e-08	4.77088e-07	NA	NA	NA
ENSMUSG00000031231	4062.62	-0.820157	0.149511	-5.48561	4.12046e-08	4.79047e-07	Cox7b	protein_coding	cytochrome c oxidase subunit 7B [Source:MGI Symbol;Acc:MGI:1913392]
ENSMUSG00000067847	1389.5	-0.736048	0.134216	-5.48406	4.15678e-08	4.83018e-07	Romo1	protein_coding	reactive oxygen species modulator 1 [Source:MGI Symbol;Acc:MGI:1914317]
ENSMUSG00000042190	94.342	1.13082	0.206218	5.48363	4.1669e-08	4.83943e-07	Cmklr1	protein_coding	chemokine-like receptor 1 [Source:MGI Symbol;Acc:MGI:109603]
ENSMUSG00000039967	10592.6	-0.249971	0.0455994	-5.4819	4.2079e-08	4.88451e-07	Zfp292	protein_coding	zinc finger protein 292 [Source:MGI Symbol;Acc:MGI:1353423]
ENSMUSG00000029213	2660.23	-0.428276	0.078151	-5.4801	4.25078e-08	4.93174e-07	Commd8	protein_coding	COMM domain containing 8 [Source:MGI Symbol;Acc:MGI:1343485]
ENSMUSG00000055760	908.171	-0.631779	0.115301	-5.47941	4.26738e-08	4.94844e-07	Gemin6	protein_coding	gem nuclear organelle associated protein 6 [Source:MGI Symbol;Acc:MGI:1914492]
ENSMUSG00000030101	553.64	-0.538669	0.0983379	-5.47774	4.30805e-08	4.99301e-07	Sumf1	protein_coding	sulfatase modifying factor 1 [Source:MGI Symbol;Acc:MGI:1889844]
ENSMUSG00000000568	8592.04	0.613898	0.112091	5.4768	4.33085e-08	5.01685e-07	Hnrnpd	protein_coding	heterogeneous nuclear ribonucleoprotein D [Source:MGI Symbol;Acc:MGI:101947]
ENSMUSG00000037979	150.959	1.03468	0.189001	5.47448	4.3881e-08	5.08054e-07	Ccdc92	protein_coding	coiled-coil domain containing 92 [Source:MGI Symbol;Acc:MGI:106485]
ENSMUSG00000039983	582.956	-0.540476	0.0987424	-5.4736	4.40984e-08	5.10307e-07	Ccdc32	protein_coding	coiled-coil domain containing 32 [Source:MGI Symbol;Acc:MGI:2685477]
ENSMUSG00000044313	80.5183	-0.774724	0.141545	-5.47333	4.41646e-08	5.1081e-07	Mab21l3	protein_coding	mab-21-like 3 [Source:MGI Symbol;Acc:MGI:2446273]
ENSMUSG00000073421	69.8819	-1.02884	0.18801	-5.47228	4.44279e-08	5.1359e-07	H2-Ab1	protein_coding	histocompatibility 2, class II antigen A, beta 1 [Source:MGI Symbol;Acc:MGI:103070]
ENSMUSG00000037640	5058.45	-0.326633	0.0597084	-5.47047	4.48837e-08	5.18592e-07	Zfp60	protein_coding	zinc finger protein 60 [Source:MGI Symbol;Acc:MGI:99207]
ENSMUSG00000001436	806.524	0.352356	0.0644449	5.46755	4.56294e-08	5.26936e-07	Slc19a1	protein_coding	solute carrier family 19 (folate transporter), member 1 [Source:MGI Symbol;Acc:MGI:103182]
ENSMUSG00000040363	3390.28	0.69351	0.12687	5.4663	4.59529e-08	5.30399e-07	Bcor	protein_coding	BCL6 interacting corepressor [Source:MGI Symbol;Acc:MGI:1918708]
ENSMUSG00000003849	156.032	-0.780061	0.142723	-5.46554	4.61503e-08	5.32403e-07	Nqo1	protein_coding	NAD(P)H dehydrogenase, quinone 1 [Source:MGI Symbol;Acc:MGI:103187]
ENSMUSG00000022024	3790.85	-0.424822	0.0777316	-5.46524	4.62288e-08	5.33035e-07	Sugt1	protein_coding	SGT1, suppressor of G2 allele of SKP1 (S. cerevisiae) [Source:MGI Symbol;Acc:MGI:1915205]
ENSMUSG00000004771	3881	-0.384034	0.0702714	-5.46502	4.62865e-08	5.33426e-07	Rab11a	protein_coding	RAB11A, member RAS oncogene family [Source:MGI Symbol;Acc:MGI:1858202]
ENSMUSG00000021774	3552.3	-0.4645	0.0850021	-5.46457	4.64027e-08	5.3449e-07	Ube2e1	protein_coding	ubiquitin-conjugating enzyme E2E 1 [Source:MGI Symbol;Acc:MGI:107411]
ENSMUSG00000036411	240.973	-0.571857	0.10467	-5.46342	4.67053e-08	5.37698e-07	9530077C05Rik	protein_coding	RIKEN cDNA 9530077C05 gene [Source:MGI Symbol;Acc:MGI:1915533]
ENSMUSG00000092416	1050.68	-0.311682	0.0570955	-5.45897	4.78911e-08	5.51068e-07	Zfp141	protein_coding	zinc finger protein 141 [Source:MGI Symbol;Acc:MGI:3584269]
ENSMUSG00000036390	803.756	1.82828	0.334937	5.45858	4.79949e-08	5.51978e-07	Gadd45a	protein_coding	growth arrest and DNA-damage-inducible 45 alpha [Source:MGI Symbol;Acc:MGI:107799]
ENSMUSG00000020973	1972.98	-0.477036	0.0873946	-5.45841	4.80413e-08	5.52229e-07	Dnaaf2	protein_coding	dynein, axonemal assembly factor 2 [Source:MGI Symbol;Acc:MGI:1923566]
ENSMUSG00000016308	1167.54	-0.385797	0.0706846	-5.45801	4.81502e-08	5.53197e-07	Ube2a	protein_coding	ubiquitin-conjugating enzyme E2A [Source:MGI Symbol;Acc:MGI:102959]
ENSMUSG00000038806	2205.68	0.408106	0.0747907	5.45664	4.85232e-08	5.57197e-07	Sde2	protein_coding	SDE2 telomere maintenance homolog (S. pombe) [Source:MGI Symbol;Acc:MGI:2384788]
ENSMUSG00000070923	14762.7	-0.433867	0.0795169	-5.45629	4.86195e-08	5.58016e-07	Klhl9	protein_coding	kelch-like 9 [Source:MGI Symbol;Acc:MGI:2180122]
ENSMUSG00000032198	1327.09	0.808001	0.148149	5.45398	4.92543e-08	5.65013e-07	Dock6	protein_coding	dedicator of cytokinesis 6 [Source:MGI Symbol;Acc:MGI:1914789]
ENSMUSG00000053141	271.352	0.917337	0.168209	5.45357	4.93691e-08	5.6604e-07	Ptprt	protein_coding	protein tyrosine phosphatase, receptor type, T [Source:MGI Symbol;Acc:MGI:1321152]
ENSMUSG00000031224	129.875	-0.626717	0.114926	-5.4532	4.94715e-08	5.66924e-07	Magee2	protein_coding	melanoma antigen, family E, 2 [Source:MGI Symbol;Acc:MGI:2148316]
ENSMUSG00000040606	1248.66	0.454779	0.0834411	5.4503	5.02851e-08	5.75953e-07	Kazn	protein_coding	kazrin, periplakin interacting protein [Source:MGI Symbol;Acc:MGI:1918779]
ENSMUSG00000028430	1838.76	0.638608	0.117174	5.45006	5.03515e-08	5.76419e-07	Nol6	protein_coding	nucleolar protein family 6 (RNA-associated) [Source:MGI Symbol;Acc:MGI:2140151]
ENSMUSG00000047250	150.031	0.748094	0.137285	5.44923	5.05893e-08	5.78846e-07	Ptgs1	protein_coding	prostaglandin-endoperoxide synthase 1 [Source:MGI Symbol;Acc:MGI:97797]
ENSMUSG00000032309	2601.21	-0.447285	0.0821422	-5.44526	5.17308e-08	5.91605e-07	Fbxo22	protein_coding	F-box protein 22 [Source:MGI Symbol;Acc:MGI:1926014]
ENSMUSG00000019942	6903.01	-0.573553	0.10536	-5.44374	5.21744e-08	5.96374e-07	Cdk1	protein_coding	cyclin-dependent kinase 1 [Source:MGI Symbol;Acc:MGI:88351]
ENSMUSG00000042487	2429.48	0.509123	0.0935434	5.44265	5.24951e-08	5.99733e-07	Leo1	protein_coding	Leo1, Paf1/RNA polymerase II complex component [Source:MGI Symbol;Acc:MGI:2685031]
ENSMUSG00000004591	8124.34	-0.367823	0.0675888	-5.44207	5.26652e-08	6.0137e-07	Pkn2	protein_coding	protein kinase N2 [Source:MGI Symbol;Acc:MGI:109211]
ENSMUSG00000017721	888.604	0.727125	0.133627	5.44145	5.28494e-08	6.03166e-07	Pigt	protein_coding	phosphatidylinositol glycan anchor biosynthesis, class T [Source:MGI Symbol;Acc:MGI:1926178]
ENSMUSG00000020114	15082.2	-0.255824	0.0470199	-5.44075	5.30554e-08	6.0521e-07	Cand1	protein_coding	cullin associated and neddylation disassociated 1 [Source:MGI Symbol;Acc:MGI:1261820]
ENSMUSG00000000743	2828	-0.39226	0.0720999	-5.44051	5.31293e-08	6.05744e-07	Chmp1a	protein_coding	charged multivesicular body protein 1A [Source:MGI Symbol;Acc:MGI:1920159]
ENSMUSG00000068617	443.384	-0.624714	0.114831	-5.4403	5.31903e-08	6.05824e-07	Efcab1	protein_coding	EF-hand calcium binding domain 1 [Source:MGI Symbol;Acc:MGI:1914043]
ENSMUSG00000047260	2032.98	-0.523145	0.0961601	-5.44035	5.3175e-08	6.05824e-07	Emc6	protein_coding	ER membrane protein complex subunit 6 [Source:MGI Symbol;Acc:MGI:1913298]
ENSMUSG00000021906	1496.42	0.704712	0.12955	5.43968	5.3375e-08	6.07618e-07	Oxnad1	protein_coding	oxidoreductase NAD-binding domain containing 1 [Source:MGI Symbol;Acc:MGI:1916953]
ENSMUSG00000019820	7414.69	0.602476	0.110763	5.43932	5.34834e-08	6.08543e-07	Utrn	protein_coding	utrophin [Source:MGI Symbol;Acc:MGI:104631]
ENSMUSG00000082229	310.181	-0.730505	0.134308	-5.43903	5.35712e-08	6.09233e-07	Nap1l2	protein_coding	nucleosome assembly protein 1-like 2 [Source:MGI Symbol;Acc:MGI:106654]
ENSMUSG00000025702	2661.27	-0.47958	0.0881908	-5.43798	5.38869e-08	6.12513e-07	2020-03-08	protein_coding	membrane-associated ring finger (C3HC4) 8 [Source:MGI Symbol;Acc:MGI:1919029]
ENSMUSG00000061360	3455.2	-0.539321	0.0991825	-5.43766	5.3985e-08	6.13262e-07	Phf5a	protein_coding	PHD finger protein 5A [Source:MGI Symbol;Acc:MGI:2156864]
ENSMUSG00000006498	13762.4	0.528063	0.0971135	5.43759	5.40075e-08	6.13262e-07	Ptbp1	protein_coding	polypyrimidine tract binding protein 1 [Source:MGI Symbol;Acc:MGI:97791]
ENSMUSG00000044469	213.13	-0.549649	0.101085	-5.43748	5.40395e-08	6.13314e-07	Tnfaip8l1	protein_coding	tumor necrosis factor, alpha-induced protein 8-like 1 [Source:MGI Symbol;Acc:MGI:1913693]
ENSMUSG00000042115	177.145	-0.53017	0.0975098	-5.4371	5.4155e-08	6.14314e-07	Klhdc8a	protein_coding	kelch domain containing 8A [Source:MGI Symbol;Acc:MGI:2442630]
ENSMUSG00000020747	2270.05	0.566485	0.104205	5.43626	5.44097e-08	6.16891e-07	Tmem94	protein_coding	transmembrane protein 94 [Source:MGI Symbol;Acc:MGI:1919197]
ENSMUSG00000009628	788.742	-0.878633	0.16163	-5.43608	5.44643e-08	6.17198e-07	Tex15	protein_coding	testis expressed gene 15 [Source:MGI Symbol;Acc:MGI:1934816]
ENSMUSG00000025173	2928.6	-0.330053	0.060718	-5.43583	5.45415e-08	6.17761e-07	Wdr45b	protein_coding	WD repeat domain 45B [Source:MGI Symbol;Acc:MGI:1914090]
ENSMUSG00000012443	14156.8	-0.34841	0.0641079	-5.43474	5.4877e-08	6.21247e-07	Kif11	protein_coding	kinesin family member 11 [Source:MGI Symbol;Acc:MGI:1098231]
ENSMUSG00000106493	54.7109	-1.22672	0.225733	-5.4344	5.49821e-08	6.21809e-07	Mir9-1	miRNA	microRNA 9-1 [Source:MGI Symbol;Acc:MGI:2676911]
ENSMUSG00000029672	1356.1	0.697967	0.128434	5.43444	5.49673e-08	6.21809e-07	Fam3c	protein_coding	family with sequence similarity 3, member C [Source:MGI Symbol;Acc:MGI:107892]
ENSMUSG00000021884	243.258	-0.518543	0.095435	-5.43347	5.52694e-08	6.24743e-07	Hacl1	protein_coding	2-hydroxyacyl-CoA lyase 1 [Source:MGI Symbol;Acc:MGI:1929657]
ENSMUSG00000031996	7051.25	0.514982	0.0947918	5.43277	5.54863e-08	6.26877e-07	Aplp2	protein_coding	amyloid beta (A4) precursor-like protein 2 [Source:MGI Symbol;Acc:MGI:88047]
ENSMUSG00000027199	488.244	-0.694421	0.127859	-5.43115	5.59926e-08	6.3228e-07	Gatm	protein_coding	glycine amidinotransferase (L-arginine:glycine amidinotransferase) [Source:MGI Symbol;Acc:MGI:1914342]
ENSMUSG00000022322	3202.5	-0.43628	0.0803316	-5.43099	5.60422e-08	6.32521e-07	Shcbp1	protein_coding	Shc SH2-domain binding protein 1 [Source:MGI Symbol;Acc:MGI:1338802]
ENSMUSG00000009900	663.466	0.640355	0.117939	5.42956	5.64944e-08	6.37303e-07	Wnt3a	protein_coding	wingless-type MMTV integration site family, member 3A [Source:MGI Symbol;Acc:MGI:98956]
ENSMUSG00000015176	6567.63	0.926562	0.170664	5.42914	5.66249e-08	6.38355e-07	Nolc1	protein_coding	nucleolar and coiled-body phosphoprotein 1 [Source:MGI Symbol;Acc:MGI:1918019]
ENSMUSG00000026815	84.1335	1.09483	0.20166	5.42908	5.66446e-08	6.38355e-07	Gfi1b	protein_coding	growth factor independent 1B [Source:MGI Symbol;Acc:MGI:1276578]
ENSMUSG00000022594	71.5962	-0.93012	0.171327	-5.42892	5.66956e-08	6.38609e-07	Lynx1	protein_coding	Ly6/neurotoxin 1 [Source:MGI Symbol;Acc:MGI:1345180]
ENSMUSG00000047259	36.0425	-0.996573	0.183611	-5.42763	5.71082e-08	6.42934e-07	Mc4r	protein_coding	melanocortin 4 receptor [Source:MGI Symbol;Acc:MGI:99457]
ENSMUSG00000027479	10363.3	-0.356775	0.0657378	-5.42724	5.72327e-08	6.44012e-07	Mapre1	protein_coding	microtubule-associated protein, RP/EB family, member 1 [Source:MGI Symbol;Acc:MGI:891995]
ENSMUSG00000040430	1879.96	0.548647	0.101094	5.42712	5.72692e-08	6.44099e-07	Pitpnc1	protein_coding	phosphatidylinositol transfer protein, cytoplasmic 1 [Source:MGI Symbol;Acc:MGI:1919045]
ENSMUSG00000073234	37.2754	-1.07074	0.197342	-5.4258	5.76942e-08	6.48554e-07	Gm8773	protein_coding	predicted gene 8773 [Source:MGI Symbol;Acc:MGI:3646213]
ENSMUSG00000019874	7503.03	-0.817363	0.150709	-5.42346	5.84567e-08	6.56796e-07	Fabp7	protein_coding	fatty acid binding protein 7, brain [Source:MGI Symbol;Acc:MGI:101916]
ENSMUSG00000020434	85.2534	0.793107	0.146284	5.42169	5.90379e-08	6.62993e-07	4921536K21Rik	protein_coding	RIKEN cDNA 4921536K21 gene [Source:MGI Symbol;Acc:MGI:1914680]
ENSMUSG00000068823	35902.5	-0.411942	0.0759995	-5.42032	5.9493e-08	6.67769e-07	Csde1	protein_coding	cold shock domain containing E1, RNA binding [Source:MGI Symbol;Acc:MGI:92356]
ENSMUSG00000068855	17388.5	-0.696341	0.128478	-5.41992	5.96245e-08	6.68911e-07	Hist2h2ac	protein_coding	histone cluster 2, H2ac [Source:MGI Symbol;Acc:MGI:2448316]
ENSMUSG00000069662	42144	-0.263383	0.0486002	-5.41937	5.98078e-08	6.70632e-07	Marcks	protein_coding	myristoylated alanine rich protein kinase C substrate [Source:MGI Symbol;Acc:MGI:96907]
[truncated: 45,730 more rows]

## Sheet: Tab 2 - Canonical pathways
Ingenuity Canonical Pathways	-log(p-value)	Ratio	z-score	Molecules
Superpathway of Cholesterol Biosynthesis	12.5	0.552	-4	ACAT2,CYP51A1,FDFT1,FDPS,HMGCR,HMGCS1,HMGCS2,HSD17B7,IDI1,LSS,MSMO1,MVD,MVK,SC5D,SQLE,TM7SF2
Cholesterol Biosynthesis I	7	0.615	-2.828	CYP51A1,FDFT1,HSD17B7,LSS,MSMO1,SC5D,SQLE,TM7SF2
Cholesterol Biosynthesis II (via 24,25-dihydrolanosterol)	7	0.615	-2.828	CYP51A1,FDFT1,HSD17B7,LSS,MSMO1,SC5D,SQLE,TM7SF2
Cholesterol Biosynthesis III (via Desmosterol)	7	0.615	-2.828	CYP51A1,FDFT1,HSD17B7,LSS,MSMO1,SC5D,SQLE,TM7SF2
Hepatic Fibrosis Signaling Pathway	6.32	0.119	3.703	ATF4,BCL2,CACNB2,Calm1 (includes others),CASP3,CCN2,CEBPB,COL3A1,FGFR1,FLT1,FLT4,FOS,FOXO1,FZD4,GLI1,IKBKB,IRS2,ITGA2,ITGA2B,ITGA3,ITGA6,ITGAL,ITGB2,ITGB3,KDR,KLF9,LEF1,LRP1,MAP2K3,MYC,MYD88,MYLK,NFKB2,PDGFB,PDGFRB,PDK1,PIK3R3,PTCH1,PTCH2,RAC2,RAP2B,RND2,SDHD,SNAI1,TFRC,TGFB1,VEGFA,WNT3A,WNT8B,YAP1
tRNA Charging	6.03	0.308	3.464	AARS1,CARS1,EPRS1,GARS1,IARS1,LARS1,MARS1,NARS1,SARS1,TARS1,VARS1,YARS1
Superpathway of Geranylgeranyldiphosphate Biosynthesis I (via Mevalonate)	5.58	0.444	-2.828	ACAT2,FDPS,HMGCR,HMGCS1,HMGCS2,IDI1,MVD,MVK
PTEN Signaling	5.45	0.16	-2.828	BCL2,CASP3,CDKN1A,FGFR1,FLT1,FLT4,FOXO1,FOXO3,IKBKB,INPP5B,INPP5D,ITGA2,ITGA2B,ITGA3,ITGA6,ITGAL,ITGB2,ITGB3,KDR,NFKB2,PDGFRB,PIK3R3,RAC2,RAP2B
Mevalonate Pathway I	5.37	0.5	-2.646	ACAT2,HMGCR,HMGCS1,HMGCS2,IDI1,MVD,MVK
GP6 Signaling Pathway	5.08	0.165	3.441	Calm1 (includes others),COL13A1,COL3A1,COL4A1,COL4A2,COL5A1,COL6A1,COL7A1,FYB1,FYN,GP6,GRAP2,ITGA2B,ITGB3,LAMB1,LAMB2,LAMC1,LCP2,PIK3R3,RASGRP2,TLN1
Tumor Microenvironment Pathway	4.59	0.14	2.858	BCL2,COL3A1,CXCR4,FGF17,FGF18,FGF19,FGF21,FGF8,FOS,FOXO1,FOXO3,HLA-A,HLA-E,ITGB3,MMP17,MYC,NFKB2,NOS2,PDGFB,PIK3R3,PLAU,RAP2B,SLC1A4,TGFB1,VEGFA
ERK/MAPK Signaling	4.53	0.131	2.294	ATF4,CRKL,DUSP6,EIF4EBP1,FOS,FYN,H3-3A/H3-3B,ITGA2,ITGA2B,ITGA3,ITGA6,ITGAL,ITGB2,ITGB3,MKNK1,MYC,MYCN,NFATC1,PAK3,PIK3R3,PPM1L,PPP1R3C,PPP2R5A,PTK2B,RAC2,RAP2B,RAPGEF4,TLN1
Inhibition of Angiogenesis by TSP1	4.09	0.265	2.121	CASP3,FYN,HSPG2,KDR,NOS3,TGFB1,THBS1,TP53,VEGFA
Zymosterol Biosynthesis	3.86	0.667	-2	CYP51A1,HSD17B7,MSMO1,TM7SF2
Superpathway of Serine and Glycine Biosynthesis I	3.51	0.571	2	PHGDH,PSAT1,PSPH,SHMT2
Actin Cytoskeleton Signaling	3.51	0.114	2.324	CRKL,FGD1,FGD3,FGF17,FGF18,FGF19,FGF21,FGF8,ITGA2,ITGA2B,ITGA3,ITGA6,ITGAL,ITGB2,ITGB3,MYH7B,MYH9,MYLK,NCKAP1L,PAK3,PDGFB,PFN2,PIK3R3,RAC2,RAP2B,TIAM2,TLN1,WAS
D-myo-inositol (1,4,5,6)-Tetrakisphosphate Biosynthesis	3.41	0.125	2.357	ALPL,DUSP11,DUSP5,DUSP6,INPP5B,INPP5D,NUDT1,NUDT11,NUDT14,NUDT2,NUDT4,PAWR,PPM1L,PPP1R13B,PPP1R16B,PPP1R3C,Ppp2r3d,PPP2R5A,PTPN7,PTPRM,STYXL2,WBP11
D-myo-inositol (3,4,5,6)-tetrakisphosphate Biosynthesis	3.41	0.125	2.357	ALPL,DUSP11,DUSP5,DUSP6,INPP5B,INPP5D,NUDT1,NUDT11,NUDT14,NUDT2,NUDT4,PAWR,PPM1L,PPP1R13B,PPP1R16B,PPP1R3C,Ppp2r3d,PPP2R5A,PTPN7,PTPRM,STYXL2,WBP11
PI3K Signaling in B Lymphocytes	3.36	0.133	2.5	ATF3,ATF4,ATF5,ATF6,Calm1 (includes others),FOS,FOXO3,FYN,IKBKB,INPP5D,IRS1,IRS2,ITPR2,NFATC1,NFKB2,NOTUM,PDIA3,PLCB2,RAP2B
3-phosphoinositide Biosynthesis	3.34	0.119	2.236	ALPL,DUSP11,DUSP5,DUSP6,INPP5B,INPP5D,NUDT1,NUDT11,NUDT14,NUDT2,NUDT4,PAWR,PI4KA,PIK3R3,PPM1L,PPP1R13B,PPP1R16B,PPP1R3C,Ppp2r3d,PPP2R5A,PTPN7,PTPRM,STYXL2,WBP11
HER-2 Signaling in Breast Cancer	3.32	0.115	2.041	CASP3,CASP6,CDKN1A,COX6A2,Cox6c,COX7A2,COX7B,CYB5A,FOS,FOXO1,FOXO3,FYN,IKBKB,ITGB2,ITGB3,LCK,MYC,NFKB2,NUP35,NUP62,PARD3,PDK1,PIK3R3,RAP2B,TP53,TSC2
Unfolded protein response	3.31	0.156	2.53	ATF4,ATF6,BCL2,CEBPA,CEBPB,CEBPG,DDIT3,DNAJB12,DNAJC12,DNAJC7,HSPA9,INSIG1,PPP1R15A,SEL1L
D-myo-inositol-5-phosphate Metabolism	3.27	0.12	2.524	ALPL,DUSP11,DUSP5,DUSP6,INPP5B,INPP5D,NUDT1,NUDT11,NUDT14,NUDT2,NUDT4,PAWR,PLCB2,PPM1L,PPP1R13B,PPP1R16B,PPP1R3C,Ppp2r3d,PPP2R5A,PTPN7,PTPRM,STYXL2,WBP11
Regulation Of The Epithelial Mesenchymal Transition By Growth Factors Pathway	3.27	0.12	3.771	EGR1,FGF17,FGF18,FGF19,FGF21,FGF8,FGFR1,FOS,FOXO1,GAB1,HSF1,IKBKB,JAK3,MAP2K3,MEST,NFKB2,PDGFB,PDGFRB,PIK3R3,RAP2B,SNAI1,TGFB1,YAP1
Superpathway of Inositol Phosphate Compounds	3.17	0.112	2.711	ALPL,DUSP11,DUSP5,DUSP6,INPP5B,INPP5D,ITPKB,NUDT1,NUDT11,NUDT14,NUDT2,NUDT4,PAWR,PI4KA,PIK3R3,PLCB2,PPM1L,PPP1R13B,PPP1R16B,PPP1R3C,Ppp2r3d,PPP2R5A,PTPN7,PTPRM,STYXL2,WBP11
Senescence Pathway	3.13	0.104	1.569	ANAPC10,ATF3,BHLHE40,CACNB2,Calm1 (includes others),CBX7,CCNB1,CCNB2,CCND2,CDC26,CDK6,CDKN1A,CEBPB,DLD,E2F8,EIF4EBP1,FOXO3,GADD45A,IKBKB,ITPR2,MAP2K3,NFATC1,NFKB2,PDK1,PIK3R3,PPM1L,PPP2R5A,RAP2B,TGFB1,TLR2,TP53
IL-8 Signaling	3.07	0.114	3.128	ANGPT2,BCL2,CCND2,CSTB,EIF4EBP1,FLT1,FLT4,FOS,GNA14,HMOX1,IKBKB,ITGB2,ITGB3,KDR,MPO,NAPEPLD,PIK3R3,PLCB2,PLD3,PTK2B,RAC2,RAP2B,RND2,VEGFA
3-phosphoinositide Degradation	3.02	0.117	2.524	ALPL,DUSP11,DUSP5,DUSP6,INPP5B,INPP5D,NUDT1,NUDT11,NUDT14,NUDT2,NUDT4,PAWR,PPM1L,PPP1R13B,PPP1R16B,PPP1R3C,Ppp2r3d,PPP2R5A,PTPN7,PTPRM,STYXL2,WBP11
Folate Transformations I	3	0.444	2	MTHFD1L,MTHFD2,MTHFR,SHMT2
Cardiac Hypertrophy Signaling (Enhanced)	2.93	0.0892	3.703	ADCY4,ADRB1,ATF6,ATP2A2,ATP2A3,CACNB2,Calm1 (includes others),EIF4EBP1,FGF17,FGF18,FGF19,FGF21,FGF8,FGFR1,FZD4,GNA14,HDAC1,HDAC4,IKBKB,IL17RD,ITGA2,ITGA2B,ITGA3,ITGA6,ITGAL,ITGB2,ITGB3,ITPR2,MAP2K3,MEF2A,MKNK1,MYC,NAPEPLD,NFATC1,NFKB2,NOTUM,PDE6D,PDE7B,PDE8A,PDIA3,PDK1,PIK3R3,PLCB2,RAP2B,TGFB1,TSC2,WNT3A,WNT8B
Basal Cell Carcinoma Signaling	2.65	0.153	2.236	BMP6,FZD4,GLI1,HHIP,KIF7,LEF1,PTCH1,PTCH2,TP53,WNT3A,WNT8B
Ephrin Receptor Signaling	2.65	0.109	2.496	ATF4,CRKL,CXCR4,EFNB2,EPHA2,FYN,GNA14,ITGA2,ITGA2B,ITGA3,ITGA6,ITGAL,ITGB2,ITGB3,PAK3,PDGFB,RAC2,RAP2B,SDCBP,SH2D3C,VEGFA,WAS
Estrogen Receptor Signaling	2.58	0.0916	2.058	ADCY4,ATF4,ATP5F1C,BCL2,CACNB2,CAV1,CDKN1A,EIF4EBP1,FBXO32,FOS,FOXO1,FOXO3,GNA14,HES1,HNRNPD,JAK3,MED12,MED13L,MED15,MMP17,MYC,NCOA1,NDUFA4,NFKB2,NOS3,NOTUM,NRIP1,PDIA3,PELP1,PIK3R3,PLCB2,RAP2B,SDHD,SNAI1,TP53,TRRAP,VEGFA
IL-15 Production	2.41	0.122	3.873	CSF2RA,DDR2,EPHA2,ERBB4,FGFR1,FLT1,FLT4,FYN,JAK3,KDR,LCK,MAP2K3,NFKB2,PDGFRB,PTK2B
STAT3 Pathway	2.41	0.119	3.606	BCL2,BMP6,CDKN1A,FGFR1,FLT1,FLT4,IL17RD,KDR,MYC,PDGFB,PDGFRB,PIM1,RAP2B,SOCS2,TGFB1,VEGFA
ILK Signaling	2.39	0.106	2.524	ATF4,CASP3,FOS,IRS1,IRS2,ITGB2,ITGB3,LEF1,MYC,MYH7B,MYH9,NFKB2,NOS2,PIK3R3,PPM1L,PPP2R5A,RAC2,RND2,SNAI1,TGFB1I1,VEGFA
White Adipose Tissue Browning Pathway	2.38	0.118	2.84	ADCY4,ANGPT2,ATF4,BDNF,CACNB2,CEBPB,FGF21,FGFR1,ITPR2,KDR,LDHA,LDHB,PRDM16,RARA,VEGFA,VGF
Natural Killer Cell Signaling	2.37	0.106	2.837	CD226,CD247,COL3A1,FYN,HLA-A,HLA-E,HSPA9,ITGAL,JAK3,LCK,LCP2,MAP2K3,MYD88,NFATC1,NFKB2,PAK3,PIK3R3,PTK2B,RAC2,RAP2B,WAS
Integrin Signaling	2.34	0.103	2.236	CAV1,CRKL,FYN,ITGA2,ITGA2B,ITGA3,ITGA6,ITGAL,ITGB2,ITGB3,MYLK,NEDD9,PAK3,PDGFB,PFN2,PIK3R3,RAC2,RAP2B,RND2,TLN1,WAS,ZYX
Reelin Signaling in Neurons	2.31	0.119	2.673	APP,ARHGEF2,ARHGEF3,CNR2,CRKL,DNAH1,FYN,ITGA3,LCK,MAP1B,MAP2K3,PDK1,PIK3R3,RELN,VLDLR
Bladder Cancer Signaling	2.24	0.121	2.646	CDKN1A,FGF17,FGF18,FGF19,FGF21,FGF8,HDAC1,HDAC4,MMP17,MYC,RAP2B,THBS1,TP53,VEGFA
Synaptogenesis Signaling Pathway	2.23	0.0929	3.402	ADCY4,ATF4,BDNF,Calm1 (includes others),CDH20,CDH24,CDH6,CNTNAP2,CPLX2,CRKL,EFNB2,EIF4EBP1,EPHA2,FYN,GRM6,LCK,LRP1,MAP1B,PIK3R3,RAP2B,RASGRP2,RELN,SYT12,SYT7,THBS1,TLN1,VAMP3,VLDLR,WAS
FGF Signaling	2.13	0.131	2.714	ATF4,CRKL,FGF17,FGF18,FGF19,FGF21,FGF8,FGFR1,GAB1,MAP2K3,PIK3R3
PDGF Signaling	2.05	0.128	2.714	CAV1,CRKL,FOS,INPP5B,INPP5D,JAK3,MYC,PDGFB,PDGFRB,PIK3R3,RAP2B
VEGF Signaling	2.01	0.121	2.333	BCL2,EIF2S2,FLT1,FLT4,FOXO1,FOXO3,KDR,NOS3,PIK3R3,PTK2B,RAP2B,VEGFA
IL-7 Signaling Pathway	1.92	0.128	2.121	BCL2,FOXO1,FOXO3,FYN,JAK3,MYC,NFATC1,PAX5,PIK3R3,STAT5A
CSDE1 Signaling Pathway	1.9	0.143	2.121	CDK11A,DDX6,FABP7,FOS,HNRNPD,MYC,SNAI1,TGFB1
iNOS Signaling	1.81	0.149	2.449	Calm1 (includes others),FOS,IKBKB,JAK3,MYD88,NFKB2,NOS2
Insulin Secretion Signaling Pathway	1.76	0.0896	2.294	ADCY4,ATF4,CACNB2,DLD,EIF2S2,EIF4EBP1,EIF4G3,FURIN,FYN,GNA14,ITPR2,JAK3,KCNB1,KLF11,LCK,NOTUM,PDIA3,PIK3R3,PLCB2,RAPGEF4,SEC61B,SRP68,STAT5A,VAMP3
Neuroinflammation Signaling Pathway	1.69	0.0857	2.132	APH1B,APP,ATF4,BCL2,BDNF,CASP3,CX3CL1,FOS,GABRA4,GABRG3,HLA-A,HLA-DQB1,HLA-E,HMOX1,IKBKB,JAK3,KCNJ5,MYD88,NFATC1,NFKB2,NOS2,PIK3R3,PSENEN,RAC2,SLC1A3,TGFB1,TLR2
Sonic Hedgehog Signaling	1.66	0.172	2	CCNB1,GLI1,HHIP,PTCH1,PTCH2
Prolactin Signaling	1.64	0.116	2.121	CEBPB,FOS,FYN,IRS1,KCNMB4,MYC,PIK3R3,RAP2B,SOCS2,STAT5A
NF-κB Activation by Viruses	1.51	0.115	2.333	IKBKB,ITGA2,ITGA3,ITGA6,ITGB3,LCK,NFKB2,PIK3R3,RAP2B
Glutathione-mediated Detoxification	1.49	0.156	-2.236	Gsta4,GSTK1,GSTM2,GSTM3,MGST1
Oncostatin M Signaling	1.49	0.14	2.449	JAK3,OSMR,PLAU,RAP2B,STAT5A,TIMP3
Oxidative Phosphorylation	1.34	0.1	-2.714	Atp5e,ATP5F1C,ATP5MG,COX6A2,Cox6c,COX7A2,COX7B,CYB5A,NDUFA4,SDHD,UQCR11
Glutathione Redox Reactions I	1.31	0.16	-2	GPX8,GSTK1,GSTM2,MGST1
